# Supplementary material for: Exonization of the LTR transposable elements in human genome
Source: BMC Genomics. 2007 Aug 28;8:291. doi: 10.1186/1471-2164-8-291 (PMC2008291; doi:10.1186/1471-2164-8-291)
Supplement: Additional file 2 — This file contains the information of all human exons associated with LRTS. [file 1471-2164-8-291-S2.xls]

## Sheet: exon_LRTS
Supplementary Table 2: Details of human exons and their associations with LRTS
RefSeq acc1	exon_no/total_exon2	chr3	exon_start3	exon_end3	LRTS_start4	LRTS_end4	strand(gene/LRTS)5	LRTS_name6	LRTS_class7	extent of overlap8	region of overlap9
NM_030907	5/5	1	16303501	16304098	16303178	16303553	-/+	MLT1J1	MaLR	P	4U
NM_017459	1/9	1	17053314	17053387	17053368	17053706	-/+	LTR64	ERV1	P	1
NM_201252	5/5	1	19337783	19339261	19338709	19338931	-/+	MSTB	MaLR	I	4U
NM_012067	7/7	1	19354362	19354692	19353942	19354364	-/+	MSTB	MaLR	P	4U
NM_012400	4/4	1	20183741	20186058	20184419	20184863	-/-	LTR16A1	ERVL	I	4U
NM_018207	5/5	1	33280096	33282421	33280566	33280624	-/+	LTR67	ERVL	I	4U
NM_018207	5/5	1	33280096	33282421	33280835	33280955	-/+	LTR67	ERVL	I	4U
NM_001004338	15/16	1	37849495	37849655	37849302	37849728	-/+	MLT1B	MaLR	F	5
NM_000778	12/12	1	47106865	47108002	47107019	47107605	-/-	LTR14B	ERVK	I	4U
NM_000778	12/12	1	47106865	47108002	47106442	47106924	-/+	MLT1D	MaLR	P	4U
NM_198713	3/5	1	71046947	71047023	71046820	71047085	-/-	MSTA	MaLR	F	3
NM_198712	4/6	1	71046953	71047023	71046820	71047085	-/-	MSTA	MaLR	F	3
NM_198720	5/6	1	71063981	71064032	71063726	71064110	-/+	MLT1A	MaLR	F	5
NM_052941	11/11	1	89359480	89363173	89359863	89360185	-/-	LTR2B	ERV1	I	4U
NM_052941	11/11	1	89359480	89363173	89360463	89360633	-/-	LTR2B	ERV1	I	4U
NM_052942	1/12	1	89450155	89450552	89450156	89451594	-/-	LTR12C	ERV1	P	1
NM_015958	9/9	1	101167537	101168208	101167592	101167936	-/-	THE1D	MaLR	I	4U
NM_001008221	1/11	1	103950926	103951094	103951087	103951536	-/+	LTR2B	ERV1	P	1
NM_000849	8/8	1	109988595	109991833	109988511	109989142	-/-	LTR77	ERV1	P	4U
NM_000849	8/8	1	109988595	109991833	109991034	109991089	-/-	MER41B	ERV1	I	4U
NM_000849	8/8	1	109988595	109991833	109989142	109989166	-/+	MLT1F2	MaLR	I	4U
NM_001002810	4/4	1	142440804	142441420	142440402	142440807	-/-	MLT1A0	MaLR	P	4U
NM_022359	7/7	1	142440804	142441420	142440402	142440807	-/-	MLT1A0	MaLR	P	4U
NM_207400	3/4	1	144956374	144956483	144956077	144956407	-/-	PRIMA4-int	ERV1	P	5
NM_004079	8/8	1	147515623	147518694	147515661	147516218	-/-	MER39	ERV1	I	4U
NM_000449	11/11	1	148126189	148128727	148126986	148127453	-/+	MLT1K	MaLR	I	4U
NM_001025603	11/11	1	148126189	148128727	148126986	148127453	-/+	MLT1K	MaLR	I	4U
NM_139118	11/11	1	152442318	152443777	152442226	152442491	-/-	MER51A	ERV1	P	4U
NM_139119	10/10	1	152442318	152443777	152442226	152442491	-/-	MER51A	ERV1	P	4U
NM_139120	10/10	1	152442318	152443777	152442226	152442491	-/-	MER51A	ERV1	P	4U
NM_139121	11/11	1	152442318	152443777	152442226	152442491	-/-	MER51A	ERV1	P	4U
NM_018253	12/12	1	152442320	152443777	152442226	152442491	-/-	MER51A	ERV1	P	4U
NM_031282	12/12	1	154356611	154358473	154357746	154357864	-/+	LTR67	ERVL	I	4U
NM_000567	2/2	1	156495152	156497001	156495122	156495556	-/-	MLT1K	MaLR	P	4U
NM_177399	2/6	1	161913853	161913950	161913615	161913998	-/+	MLT1J	MaLR	F	1
NM_001001689	1/5	1	175200325	175200426	175200091	175200491	-/+	MLT2A2	ERVL	F	1
NM_182579	4/5	1	200734489	200734652	200734421	200734758	-/-	MLT1D	MaLR	F	5
NM_001007544	1/6	1	202831171	202831714	202830541	202831436	-/-	Harlequin	ERV1	P	1
NM_001007544	1/6	1	202831171	202831714	202831436	202831918	-/-	LTR2B	ERV1	P	1
NM_001010913	2/2	1	217891664	217895722	217894432	217895072	-/-	LTR9	ERV1	I	4U
NM_001025495	3/3	1	224698910	224701147	224700828	224701002	-/+	MLT1A0	MaLR	I	5
NM_014322	4/4	1	238082955	238084034	238082867	238083224	-/-	MER34B	ERV1	P	4U
NM_001821	1/1	1	238118203	238125273	238121350	238121706	-/+	THE1B	MaLR	I	6U3
NM_022743	1/12	1	242906638	242906752	242906612	242907376	-/-	LTR8	ERV1	F	1
NM_020394	5/6	1	243457037	243457135	243456955	243457337	-/-	MSTA	MaLR	F	4B
NM_020394	1/6	1	243497248	243497348	243496867	243497627	-/-	HERV70	ERV1	F	2B
NM_033213	1/4	1	243567936	243568110	243567575	243568252	-/-	HERV70	ERV1	F	2B
NM_024804	1/4	1	243593281	243593669	243593164	243593920	-/-	HERV70	ERV1	F	2B
NM_207401	1/1	1	243599502	243601760	243598070	243599645	-/+	HERVK14C	ERVK	P	6U3
NM_207401	1/1	1	243599502	243601760	243599966	243600523	-/+	LTR14C	ERVK	I	6U3
NM_003431	1/4	1	243661190	243661359	243660825	243661584	-/-	HERV70	ERV1	F	2B
NM_198074	2/2	1	244019475	244021883	244019455	244019623	-/+	ERVL-E	ERVL	P	6U3
NM_198074	1/2	1	244022849	244023182	244022592	244023225	-/+	MER39B	ERV1	F	1
NM_198466	2/2	1	1489030	1490805	1490415	1490848	+/+	LTR7B	ERV1	P	4U
NM_152371	7/7	1	2553010	2555064	2554711	2555089	+/+	LTR19A	ERV1	P	4U
NM_001014765	7/7	1	11655452	11657649	11657008	11657267	+/+	THE1D	MaLR	I	4U
NM_001014765	7/7	1	11655452	11657649	11657579	11657693	+/+	THE1D	MaLR	P	4U
NM_033182	6/6	1	11655452	11657649	11657008	11657267	+/+	THE1D	MaLR	I	4U
NM_033182	6/6	1	11655452	11657649	11657579	11657693	+/+	THE1D	MaLR	P	4U
NM_183412	5/5	1	11655452	11657649	11657008	11657267	+/+	THE1D	MaLR	I	4U
NM_183412	5/5	1	11655452	11657649	11657579	11657693	+/+	THE1D	MaLR	P	4U
NM_183413	5/5	1	11655452	11657649	11657008	11657267	+/+	THE1D	MaLR	I	4U
NM_183413	5/5	1	11655452	11657649	11657579	11657693	+/+	THE1D	MaLR	P	4U
NM_207348	5/5	1	15811024	15813190	15811809	15812079	+/-	MLT1B	MaLR	I	4U
NM_207348	5/5	1	15811024	15813190	15812378	15812497	+/-	MLT1B	MaLR	I	4U
NM_001024215	6/6	1	15846418	15847021	15846701	15846737	+/-	MER21A	ERV1	I	4C
NM_030812	1/3	1	17827149	17827305	17826953	17827332	+/+	LTR41	ERVL	F	1
NM_020379	1/12	1	25628104	25628974	25627509	25628118	+/+	MER52D	ERV1	P	2U
NM_177424	9/9	1	27832883	27834956	27833102	27833159	+/-	LTR29	ERV1	I	4U
NM_145205	1/2	1	33995168	33995584	33995211	33995275	+/-	MLT1F1	MaLR	I	1
NM_025030	6/6	1	42671239	42672733	42671457	42671834	+/-	MLT1A	MaLR	I	5
NM_001017922	12/12	1	42977280	42979753	42979190	42979686	+/-	MLT2B4	ERVL	I	4U
NM_018538	11/11	1	42977280	42979753	42979190	42979686	+/-	MLT2B4	ERVL	I	4U
NM_152498	11/11	1	43344506	43345642	43344953	43345060	+/+	LTR16A1	ERVL	I	4U
NM_015547	16/17	1	54808427	54808580	54807981	54808469	+/+	MER9	ERVK	P	3
NM_015547	16/17	1	54808427	54808580	54808469	54811385	+/+	HERVK9	ERVK	P	3
NM_015547	17/17	1	54812381	54812438	54812264	54812700	+/+	HERVK9	ERVK	F	4B
NM_182532	3/3	1	55169529	55169986	55169907	55170132	+/-	MLT1H2	MaLR	P	4U
NM_207465	3/3	1	55908873	55912696	55907835	55912180	+/+	HERVL-A1	ERVL	P	6B
NM_207465	3/3	1	55908873	55912696	55912182	55912623	+/+	MLT2A1	ERVL	I	6U3
NM_005799	34/36	1	62278011	62278101	62277928	62278296	+/-	MSTD	MaLR	F	3
NM_007071	2/4	1	70544147	70544241	70544151	70544568	+/-	MER41B	ERV1	P	4B
NM_007071	3/4	1	70544636	70544688	70544568	70545063	+/-	LTR10F	ERV1	F	5
NM_007071	4/4	1	70545320	70545724	70545332	70545765	+/+	LTR7	ERV1	P	5
NM_138467	6/6	1	74941598	74943329	74942044	74942140	+/+	LTR16A1	ERVL	I	4U
NM_015350	1/6	1	89736292	89736616	89736210	89736555	+/-	MLT1A1	MaLR	P	1
NM_001008221	1/11	1	103910161	103910329	103909719	103910168	+/-	LTR2B	ERV1	P	1
NM_001008221	1/11	1	104004299	104004467	104003857	104004306	+/-	LTR2B	ERV1	P	1
NM_147148	8/8	1	109919674	109920166	109919690	109920125	+/+	MLT2B2	ERVL	I	4B
NM_021797	1/9	1	111545525	111545614	111545223	111545824	+/+	LTR66	ERVL	F	1
NM_201653	1/11	1	111545525	111545614	111545223	111545824	+/+	LTR66	ERVL	F	1
NM_004258	10/10	1	117290862	117291081	117290757	117291280	+/+	LTR72	ERV1	F	5
NM_003594	23/23	1	117356043	117357531	117357523	117357986	+/+	MLT1J2	MaLR	P	4U
NM_001013644	1/1	1	146067945	146071334	146068804	146069035	+/-	MLT1A0	MaLR	I	6U5
NM_001013644	1/1	1	146067945	146071334	146070746	146071361	+/+	MER49	ERV1	P	6U3
NM_020125	5/5	1	156618046	156620354	156619094	156619248	+/-	MLT1H2	MaLR	I	4U
NM_021181	7/7	1	157535968	157537673	157537580	157537654	+/+	MER31A	ERV1	I	4U
NM_001005410	5/5	1	158300805	158301019	158300665	158300868	+/+	MER57A-int	ERV1	P	4B
NM_001005411	4/4	1	158300819	158301019	158300665	158300868	+/+	MER57A-int	ERV1	P	4B
NM_201563	5/5	1	158300819	158301019	158300665	158300868	+/+	MER57A-int	ERV1	P	4C
NM_021642	7/7	1	158300819	158302415	158301058	158301420	+/+	MER93B	ERV1	I	4U
NM_021642	7/7	1	158300819	158302415	158300665	158300868	+/+	MER57A-int	ERV1	P	4C
NM_032738	5/5	1	158414532	158415799	158415470	158415842	+/+	MLT1A0	MaLR	P	4U
NM_001460	10/10	1	167911596	167913480	167912899	167913254	+/+	MSTD	MaLR	I	5
NM_002022	10/10	1	168042209	168042880	168042869	168043227	+/+	THE1B	MaLR	P	4U
NM_020318	1/23	1	173163963	173164211	173163587	173164163	+/+	MER41E	ERV1	P	1
NM_021936	1/5	1	173163963	173164211	173163587	173164163	+/+	MER41E	ERV1	P	1
NM_207467	3/3	1	175247885	175249681	175248121	175248282	+/-	MLT1A1	MaLR	I	5
NM_207467	3/3	1	175247885	175249681	175248589	175248801	+/-	MLT1A1	MaLR	I	5
NM_001010899	3/4	1	179110034	179110152	179110093	179110217	+/+	ERVL-E	ERVL	P	4B
NM_001012274	1/3	1	184342014	184342058	184341912	184342232	+/+	MER61A	ERV1	F	1
NM_001012274	2/3	1	184342164	184342270	184341912	184342232	+/+	MER61A	ERV1	P	2B
NM_001012274	2/3	1	184342164	184342270	184342232	184342910	+/+	MER61A-int	ERV1	P	2C
NM_001012274	3/3	1	184342406	184344643	184342232	184342910	+/+	MER61A-int	ERV1	P	4B
NM_001012274	3/3	1	184342406	184344643	184342940	184343650	+/+	MER61-int	ERV1	I	4U
NM_001012274	3/3	1	184342406	184344643	184343644	184344419	+/+	MER61-int	ERV1	I	4U
NM_001014975	10/10	1	193402104	193402350	193402318	193402419	+/+	LTR26	ERV1	P	4U
NM_001014975	10/10	1	193402104	193402350	193401809	193402311	+/+	MER84-int	ERV1	P	4B
NM_030787	10/10	1	193709273	193710461	193709663	193710109	+/-	MSTD	MaLR	I	4U
NM_002725	3/3	1	200187490	200192134	200191764	200192173	+/+	LTR7	ERV1	P	4U
NM_201348	3/3	1	200187490	200192134	200191764	200192173	+/+	LTR7	ERV1	P	4U
NM_001010882	1/1	1	202590319	202593269	202588407	202590583	+/-	HERVH	ERV1	P	6U5
NM_001010882	1/1	1	202590319	202593269	202590637	202591102	+/-	HERVH	ERV1	I	6B
NM_001010882	1/1	1	202590319	202593269	202591104	202591209	+/-	LTR7B	ERV1	I	6C
NM_001010882	1/1	1	202590319	202593269	202591475	202591982	+/+	MER9	ERVK	I	6U3
NM_001010882	1/1	1	202590319	202593269	202591982	202594771	+/+	HERVK9	ERVK	P	6U3
NM_014388	12/12	1	206412943	206419305	206417947	206418364	+/+	MLT1J	MaLR	I	4U
NM_178549	1/4	1	224057978	224058160	224057838	224058509	+/+	HERV70	ERV1	F	1
NM_001010867	3/3	1	224669557	224676692	224673255	224673511	+/-	MER74B	ERVL	I	4U
NM_001010867	3/3	1	224669557	224676692	224675471	224675774	+/+	MLT1A0	MaLR	I	4U
NM_001010867	3/3	1	224669557	224676692	224675774	224676014	+/+	MER89	ERV1	I	4U
NM_003679	15/15	1	238081295	238084984	238082867	238083224	+/-	MER34B	ERV1	I	4U
NM_003679	15/15	1	238081295	238084984	238084697	238084853	+/+	MLT1J2	MaLR	I	4U
NM_173858	1/1	1	243745414	243746488	243746411	243746762	+/+	MSTC	MaLR	P	6C
NM_145278	5/5	1	244063485	244065887	244064006	244064671	+/+	MER4D	ERV1	I	4U
NM_152834	5/5	2	657974	659675	657925	658283	-/-	THE1D	MaLR	P	4U
NM_001001695	6/6	2	6819898	6820392	6820016	6820418	-/-	MLT1J	MaLR	P	5
NM_001001695	4/6	2	6821884	6822990	6822391	6822630	-/+	MSTB2	MaLR	I	4U
NM_001001695	4/6	2	6821884	6822990	6822676	6823056	-/+	MLT1A1	MaLR	P	4B
NM_207315	6/6	2	6931100	6931407	6929092	6935613	-/-	HUERS-P3	ERV1	F	5
NM_207358	5/10	2	8387567	8387961	8387498	8387846	-/-	LTR16A	ERVL	P	4U
NM_207358	4/10	2	8390403	8390521	8388854	8390565	-/-	HERV16	ERVL	F	3
NM_207480	2/2	2	10093883	10094811	10094515	10094909	-/+	ERVL-E	ERVL	P	6U5
NM_207480	1/2	2	10095272	10096756	10096290	10097463	-/-	LTR12D	ERV1	P	1
NM_207480	1/2	2	10095272	10096756	10095378	10095524	-/+	LTR33	ERVL	I	1
NM_207480	1/2	2	10095272	10096756	10095595	10095678	-/+	LTR33	ERVL	I	1
NM_207480	1/2	2	10095272	10096756	10095712	10095876	-/+	MLT2B2	ERVL	I	1
NM_207480	1/2	2	10095272	10096756	10095887	10096244	-/+	ERVL-B2	ERVL	I	1
NM_024894	20/20	2	10661491	10662914	10661810	10662191	-/+	MSTA	MaLR	I	4U
NM_139279	4/4	2	47040667	47044384	47041792	47042143	-/+	THE1A	MaLR	I	4U
NM_139279	4/4	2	47040667	47044384	47042143	47043659	-/+	THE1A-int	MaLR	I	4U
NM_139279	4/4	2	47040667	47044384	47043659	47044010	-/+	THE1A	MaLR	I	4U
NM_006430	14/14	2	62006913	62007492	62007047	62007085	-/-	MER57A	ERV1	I	4U
NM_003960	2/2	2	73779613	73780484	73779555	73779714	-/+	MLT1J2	MaLR	P	6U3
NM_198843	11/11	2	85796098	85797636	85796421	85796927	-/-	LTR7B	ERV1	I	5
NM_001012626	11/11	2	87169457	87169688	87169411	87169680	-/-	MLT1G3	MaLR	P	5
NM_001008215	3/3	2	98674383	98675774	98674809	98675192	-/+	MLT1K	MaLR	I	4U
NM_174925	6/8	2	110329736	110329909	110329296	110330074	-/-	MER21B	ERV1	F	1
NM_001001696	1/3	2	111587946	111587993	111587908	111588272	-/-	MLT1H	MaLR	F	1
NM_014438	5/6	2	113499910	113500040	113499642	113499939	-/-	LTR16C	ERVL	P	3
NM_001001697	3/3	2	132556035	132558077	132557568	132558817	-/+	LTR12D	ERV1	P	6B
NM_001001697	2/3	2	132558620	132558695	132557568	132558817	-/+	LTR12D	ERV1	F	1
NM_001001697	1/3	2	132571086	132571178	132571003	132571374	-/-	THE1B	MaLR	F	1
NM_001024655	7/7	2	132739214	132739533	132738855	132739368	-/-	LTR10A	ERV1	P	5
NM_198557	4/4	2	151931417	151933686	151931704	151932003	-/-	MER65C	ERV1	I	4U
NM_004482	10/10	2	166428830	166430920	166428617	166428978	-/+	THE1B	MaLR	P	4U
NM_030650	13/13	2	176615916	176620434	176616438	176616784	-/+	MSTD	MaLR	I	4U
NM_182585	10/10	2	177973742	177976558	177976069	177976992	-/+	MER49	ERV1	P	6U5
NM_182585	9/10	2	177976571	177978069	177976069	177976992	-/+	MER49	ERV1	P	1
NM_182585	9/10	2	177976571	177978069	177977220	177977505	-/+	MLT1J2	MaLR	I	1
NM_182585	8/10	2	178001198	178001270	178001115	178001453	-/-	THE1D	MaLR	F	1
NM_182585	2/10	2	178028832	178028934	178028785	178029148	-/+	ERVL-E	ERVL	F	1
NM_052952	2/2	2	189423970	189425182	189423969	189424325	-/-	MSTA	MaLR	P	6U3
NM_152382	7/7	2	200621561	200623552	200622650	200623088	-/+	MLT1L	MaLR	I	4U
NM_206892	8/10	2	207431283	207431612	207431544	207431984	-/+	MLT2A1	ERVL	P	4C
NM_020161	2/3	2	228318659	228318732	228318583	228318965	-/-	MSTB2	MaLR	F	3
NM_025243	7/7	2	228375430	228376390	228375384	228375785	-/-	MSTA	MaLR	P	5
NM_017933	2/4	2	229952903	229953114	229952825	229953284	-/-	MLT1C	MaLR	F	2B
NM_001001394	1/1	2	234433395	234434661	234433312	234433429	-/+	MLT1D	MaLR	P	6U3
NM_001024676	1/1	2	238843532	238846635	238843835	238843951	-/-	LTR33	ERVL	I	6U3
NM_001024676	1/1	2	238843532	238846635	238844008	238844249	-/-	LTR33	ERVL	I	6U3
NM_001024676	1/1	2	238843532	238846635	238844827	238845221	-/+	MSTB	MaLR	I	6U3
NM_001001698	7/10	2	239579332	239579426	239579255	239579646	-/+	MLT2D	ERVL	F	5
NM_001001698	6/10	2	239579559	239579821	239579255	239579646	-/+	MLT2D	ERVL	P	5
NM_001001698	5/10	2	239579945	239580288	239580157	239580598	-/+	MLT1B	MaLR	P	5
NM_024861	5/5	2	241545455	241546569	241545410	241545779	-/-	MSTA	MaLR	P	4U
NM_024861	5/5	2	241545455	241546569	241545779	241545823	-/-	MSTA	MaLR	I	4U
NM_182626	4/4	2	10301034	10302454	10301449	10301765	+/+	MLT1A	MaLR	I	4U
NM_182500	3/3	2	11234643	11236748	11235226	11235526	+/-	MLT1D	MaLR	I	4U
NM_182500	3/3	2	11234643	11236748	11236136	11236180	+/-	MLT1D	MaLR	I	4U
NM_182500	3/3	2	11234643	11236748	11236276	11236562	+/+	MLT1J2	MaLR	I	4U
NM_000627	30/30	2	33535081	33536224	33536213	33536373	+/+	MLT1B	MaLR	P	4U
NM_206943	34/34	2	33535081	33536224	33536213	33536373	+/+	MLT1B	MaLR	P	4U
NM_006873	3/3	2	48734017	48737684	48737508	48737558	+/-	LTR37A	ERV1	I	4U
NM_001004345	3/13	2	65615042	65615134	65615060	65615150	+/-	LTR12B	ERV1	P	3
NM_004097	1/3	2	73056258	73057156	73056428	73056579	+/+	MER52A	ERV1	I	2U
NM_201594	6/21	2	85567364	85567478	85567175	85567556	+/+	MLT1B	MaLR	F	1
NM_001017396	4/4	2	95268721	95271936	95270884	95270969	+/-	MLT1J2	MaLR	I	4U
NM_021088	5/5	2	95268721	95271936	95270884	95270969	+/-	MLT1J2	MaLR	I	4U
NM_173343	1/9	2	102073976	102074096	102073426	102074025	+/-	MLT1H1	MaLR	P	1
NM_003856	8/8	2	102418247	102419698	102418925	102419323	+/-	MSTA	MaLR	I	4U
NM_173459	9/9	2	102418247	102419698	102418925	102419323	+/-	MSTA	MaLR	I	5
NM_003853	5/12	2	102499208	102499392	102499280	102499335	+/+	LTR24C	ERV1	I	3
NM_023016	1/1	2	109729266	109733938	109729365	109729472	+/+	MER52D	ERV1	I	6B
NM_018308	13/13	2	111567294	111568152	111568086	111568158	+/-	MLT1H1	MaLR	P	4U
NM_012275	5/5	2	113536260	113538549	113537700	113538141	+/+	MLT1C	MaLR	I	4U
NM_012275	5/5	2	113536260	113538549	113538149	113538536	+/+	MLT1F2	MaLR	I	4U
NM_173170	5/5	2	113536260	113538549	113537700	113538141	+/+	MLT1C	MaLR	I	4U
NM_173170	5/5	2	113536260	113538549	113538149	113538536	+/+	MLT1F2	MaLR	I	4U
NM_032556	4/4	2	113548959	113549656	113549233	113549700	+/+	MLT1D	MaLR	P	4U
NM_173161	5/5	2	113548959	113549656	113549233	113549700	+/+	MLT1D	MaLR	P	4U
NM_138326	2/10	2	135435666	135435773	135435650	135436078	+/-	LTR16C	ERVL	F	1
NM_173355	2/9	2	158697820	158697906	158697605	158697988	+/+	MSTA	MaLR	F	1
NM_001230	9/9	2	201908637	201910373	201909528	201909658	+/-	MLT1K	MaLR	I	5
NM_032976	10/10	2	201908637	201910373	201909528	201909658	+/-	MLT1K	MaLR	I	5
NM_032977	11/11	2	201908637	201910373	201909528	201909658	+/-	MLT1K	MaLR	I	5
NM_182587	8/8	2	210485024	210486777	210484806	210485150	+/+	THE1A	MaLR	P	4B
NM_182587	8/8	2	210485024	210486777	210485150	210486732	+/+	THE1A-int	MaLR	I	4U
NM_182587	8/8	2	210485024	210486777	210486732	210487093	+/+	THE1A	MaLR	P	4U
NM_138390	3/3	2	216790148	216793000	216791221	216791695	+/-	MLT1J	MaLR	I	4U
NM_198483	3/14	2	218748823	218748910	218748745	218748923	+/+	MLT2F	ERVL	F	1
NM_007237	27/27	2	231002805	231003435	231002920	231003033	+/+	MER34	ERV1	I	4U
NM_007237	27/27	2	231002805	231003435	231003340	231003520	+/+	MER34	ERV1	P	4U
NM_007237	27/27	2	231002805	231003435	231003005	231003280	+/+	LTR48	ERV1	I	4U
NM_138402	16/16	2	231093017	231093950	231093204	231093430	+/+	LTR48	ERV1	I	5
NM_138402	16/16	2	231093017	231093950	231093723	231093794	+/+	LTR48	ERV1	I	5
NM_138402	16/16	2	231093017	231093950	231093855	231094035	+/+	MER34	ERV1	P	5
NM_003113	25/25	2	231205314	231206745	231206307	231207689	+/-	PRIMA4-int	ERV1	P	4U
NM_139073	6/9	2	231704093	231704432	231704209	231704752	+/+	MER41C	ERV1	P	5
NM_139073	7/9	2	231709939	231710107	231710036	231710676	+/+	LTR48B	ERV1	P	5
NM_139073	8/9	2	231711832	231711953	231711787	231712130	+/-	MLT1H-int	MaLR	F	5
NM_207483	1/2	2	240236248	240236872	240236319	240236665	+/-	MLT2B2	ERVL	I	2B
NM_023089	4/4	2	241276382	241277112	241276035	241276479	+/+	MLT1F2	MaLR	P	4B
NM_023089	4/4	2	241276382	241277112	241276482	241276593	+/+	MLT1F2	MaLR	I	4U
NM_023089	4/4	2	241276382	241277112	241276587	241276833	+/+	MLT1F2	MaLR	I	4U
NM_001337	2/2	3	39279989	39283013	39281359	39281446	-/+	MLT1K	MaLR	I	5
NM_181489	8/8	3	44457427	44465235	44457708	44458024	-/-	MER41B	ERV1	I	4U
NM_022842	9/9	3	45098773	45102563	45100819	45101248	-/+	MLT1D	MaLR	I	4U
NM_020208	12/12	3	45771951	45774409	45773287	45774220	-/-	LTR5B	ERVK	I	5
NM_022405	11/11	3	45771951	45774409	45773287	45774220	-/-	LTR5B	ERVK	I	5
NM_024512	9/10	3	46532460	46535557	46533051	46533504	-/+	LTR42	ERVL	I	4U
NM_153281	2/6	3	50322093	50322212	50321919	50322123	-/+	MER4A1-int	ERV1	P	1
NM_007177	5/5	3	58524886	58527462	58524829	58525198	-/-	MLT1J	MaLR	P	4U
NM_002012	10/10	3	59710077	59710345	59710016	59710563	-/-	LTR26E	ERV1	F	5
NM_002012	3/10	3	61002758	61002811	61002760	61002990	-/+	MLT1J2	MaLR	P	1
NM_001013679	1/1	3	70745438	70749502	70745956	70746367	-/-	MSTB	MaLR	I	6U3
NM_001013679	1/1	3	70745438	70749502	70746369	70747970	-/-	MSTB-int	MaLR	I	6B
NM_001013679	1/1	3	70745438	70749502	70747971	70748381	-/-	MSTB	MaLR	I	6U5
NM_001013679	1/1	3	70745438	70749502	70748960	70749707	-/+	LTR17	ERV1	P	6U5
NM_016206	4/4	3	87069812	87078907	87071082	87071189	-/+	MLT1D	MaLR	I	4U
NM_016206	4/4	3	87069812	87078907	87071508	87071869	-/+	MLT1D	MaLR	I	4U
NM_176815	2/2	3	95259459	95263140	95261870	95261998	-/+	LTR16C	ERVL	I	6U3
NM_207486	1/1	3	101004232	101007592	101005371	101005422	-/-	THE1D	MaLR	I	6U3
NM_207486	1/1	3	101004232	101007592	101005594	101005966	-/-	MSTA	MaLR	I	6U3
NM_207486	1/1	3	101004232	101007592	101005966	101007598	-/-	MSTA-int	MaLR	P	6B
NM_138815	8/9	3	110501907	110501972	110501719	110501908	-/-	MER34B	ERV1	P	4U
NM_001008784	6/6	3	114017245	114017512	114017193	114017600	-/-	MLT1J	MaLR	F	4B
NM_007136	1/2	3	115437258	115439115	115438677	115440392	-/-	LTR12C	ERV1	P	6U5
NM_022757	1/9	3	125154131	125158620	125154723	125155146	-/+	LTR40c	ERVL	I	2U
NM_022757	1/9	3	125154131	125158620	125155157	125155561	-/+	LTR33	ERVL	I	2U
NM_144639	20/20	3	127682821	127684026	127682856	127682919	-/-	MLT1L	MaLR	I	4U
NM_023067	1/1	3	140145765	140148499	140148411	140148471	-/-	HERVIP10FH	ERV1	I	6U5
NM_052995	1/4	3	152144304	152144721	152143644	152144484	-/+	LTR1D	ERV1	P	2B
NM_174880	1/4	3	152144304	152144721	152143644	152144484	-/+	LTR1D	ERV1	P	2B
NM_198152	5/5	3	192468052	192468932	192467956	192468840	-/-	MER11D	ERVK	P	4U
NM_032279	30/30	3	194602568	194603355	194602519	194602612	-/+	MLT1I	MaLR	P	4U
NM_018385	14/14	3	195842816	195844273	195842796	195843158	-/-	MSTA	MaLR	P	4U
NM_013343	2/2	3	8589923	8590562	8590502	8591038	+/-	MLT1K	MaLR	P	5
NM_016826	5/5	3	9782492	9783311	9782709	9783055	+/+	MLT1K	MaLR	I	4B
NM_016827	4/4	3	9782492	9783311	9782709	9783055	+/+	MLT1K	MaLR	I	4U
NM_016828	8/8	3	9782492	9783311	9782709	9783055	+/+	MLT1K	MaLR	I	4U
NM_016829	8/8	3	9782492	9783311	9782709	9783055	+/+	MLT1K	MaLR	I	5
NM_016821	7/7	3	9782492	9783342	9782709	9783055	+/+	MLT1K	MaLR	I	4B
NM_000861	1/3	3	11269399	11269454	11269315	11270609	+/-	LTR10B1-int	ERV1	F	1
NM_000861	2/3	3	11269818	11269904	11269315	11270609	+/-	LTR10B1-int	ERV1	F	1
NM_014483	13/13	3	30007576	30007813	30007769	30008157	+/-	MLT1H	MaLR	P	4U
NM_006371	7/7	3	33158890	33164269	33160874	33160965	+/-	LTR16A1	ERVL	I	4U
NM_006371	7/7	3	33158890	33164269	33160965	33161168	+/-	LTR16A1	ERVL	I	4U
NM_006371	7/7	3	33158890	33164269	33161634	33161758	+/+	LTR16A1	ERVL	I	4U
NM_178338	3/7	3	37433048	37433219	37432744	37433324	+/+	MLT1K	MaLR	F	1
NM_178339	3/6	3	37433048	37433219	37432744	37433324	+/+	MLT1K	MaLR	F	1
NM_178340	3/4	3	37433048	37433219	37432744	37433324	+/+	MLT1K	MaLR	F	2B
NM_178341	3/4	3	37433048	37433219	37432744	37433324	+/+	MLT1K	MaLR	F	2B
NM_178342	3/5	3	37433048	37433219	37432744	37433324	+/+	MLT1K	MaLR	F	1
NM_178344	3/4	3	37433048	37433219	37432744	37433324	+/+	MLT1K	MaLR	F	4B
NM_178343	3/3	3	37433048	37433276	37432744	37433324	+/+	MLT1K	MaLR	F	4B
NM_001012321	1/6	3	39424114	39424281	39424154	39424184	+/-	LTR6A	ERV1	I	2C
NM_002295	2/7	3	39424115	39424281	39424154	39424184	+/-	LTR6A	ERV1	I	2C
NM_006501	2/5	3	39519029	39519371	39519208	39519550	+/+	LTR33A	ERVL	P	3
NM_182934	2/5	3	39519029	39519409	39519208	39519550	+/+	LTR33A	ERVL	P	4B
NM_198484	5/5	3	40548524	40556047	40552114	40552287	+/-	LTR67	ERVL	I	4U
NM_001012651	19/19	3	42662383	42665236	42664293	42664704	+/-	MLT1E3	MaLR	I	5
NM_001012651	19/19	3	42662383	42665236	42664744	42664813	+/-	MLT1E3	MaLR	I	5
NM_005385	17/17	3	42662383	42665236	42664293	42664704	+/-	MLT1E3	MaLR	I	4U
NM_005385	17/17	3	42662383	42665236	42664744	42664813	+/-	MLT1E3	MaLR	I	4U
NM_001296	1/3	3	42825979	42826028	42825748	42826077	+/-	MER39	ERV1	F	1
NM_001296	3/3	3	42880961	42883778	42883159	42883374	+/-	LTR54	ERV1	I	6U3
NM_001296	3/3	3	42880961	42883778	42883668	42884007	+/-	LTR54	ERV1	P	6U3
NM_207404	5/5	3	42930822	42934136	42933616	42934167	+/+	MLT1K	MaLR	P	4U
NM_016089	7/7	3	48286519	48287484	48287399	48288973	+/-	LTR12C	ERV1	P	4U
NM_016173	11/11	3	50592815	50597426	50596768	50597240	+/+	MLT1D	MaLR	I	4U
NM_016173	11/11	3	50592815	50597426	50597240	50597356	+/+	MLT1D-int	MaLR	I	4U
NM_182644	7/7	3	89531157	89532185	89531930	89532021	+/-	LTR37A	ERV1	I	4U
NM_007072	8/10	3	109577286	109577337	109577183	109577400	+/-	LTR33	ERVL	F	3
NM_007072	10/10	3	109578794	109579815	109579400	109579858	+/+	LTR7B	ERV1	P	4U
NM_014648	33/33	3	109894896	109896382	109895903	109896261	+/-	THE1B	MaLR	I	5
NM_005816	14/14	3	112851234	112853906	112852761	112852864	+/+	MLT1F	MaLR	I	4U
NM_005816	14/14	3	112851234	112853906	112853007	112853137	+/+	MLT1F	MaLR	I	4U
NM_005816	14/14	3	112851234	112853906	112853448	112853739	+/+	MLT1F	MaLR	I	4U
NM_198196	15/15	3	112851234	112853906	112852761	112852864	+/+	MLT1F	MaLR	I	4U
NM_198196	15/15	3	112851234	112853906	112853007	112853137	+/+	MLT1F	MaLR	I	4U
NM_198196	15/15	3	112851234	112853906	112853448	112853739	+/+	MLT1F	MaLR	I	4U
NM_018394	5/5	3	113192913	113194896	113194247	113194416	+/-	LTR37B	ERV1	I	4U
NM_018394	5/5	3	113192913	113194896	113194416	113194966	+/+	MER68	ERVL	P	4U
NM_024638	10/10	3	115287209	115289956	115288851	115288907	+/-	MSTB	MaLR	I	4U
NM_024638	10/10	3	115287209	115289956	115289159	115289493	+/-	MSTB	MaLR	I	4U
NM_001125	5/5	3	120789000	120791481	120789725	120790057	+/-	LTR16C	ERVL	I	4U
NM_001012659	5/5	3	122787558	122792158	122791778	122792212	+/+	MSTD	MaLR	P	4U
NM_138287	5/5	3	123773214	123775966	123774462	123774861	+/-	MSTB1	MaLR	I	4U
NM_152615	8/8	3	123837347	123838226	123838195	123838682	+/-	MLT1F	MaLR	P	4U
NM_024768	1/6	3	130231989	130232401	130231748	130232092	+/-	MLT1L	MaLR	P	1
NM_024768	1/6	3	130231989	130232401	130232038	130232127	+/-	LTR67	ERVL	I	1
NM_001025468	2/3	3	130520083	130520178	130519852	130520260	+/+	MSTA	MaLR	F	3
NM_182610	2/9	3	171115856	171115954	171115499	171115886	+/+	LTR16C	ERVL	P	1
NM_003262	8/8	3	171193083	171198861	171196990	171197144	+/+	LTR33	ERVL	I	4U
NM_017927	17/17	3	180592470	180593708	180593501	180593701	+/+	LTR37A	ERV1	I	5
NM_033540	18/18	3	180592470	180593708	180593501	180593701	+/+	LTR37A	ERV1	I	4U
NM_004797	3/3	3	188054674	188058952	188057264	188057504	+/-	MLT1K	MaLR	I	4U
NM_004797	3/3	3	188054674	188058952	188057630	188057757	+/-	MLT1K	MaLR	I	4U
NM_004797	3/3	3	188054674	188058952	188057794	188057874	+/-	MLT1K	MaLR	I	4U
NM_003032	1/7	3	188222366	188222494	188222301	188222840	+/+	MER21A	ERV1	F	1
NM_207490	2/2	4	26885395	26887641	26886521	26886646	-/+	MLT2E	ERVL	I	6U5
NM_024614	4/8	4	38452225	38452289	38450908	38452289	-/+	LTR12C	ERV1	F	5
NM_000406	1/3	4	68448297	68450570	68450183	68450230	-/+	LTR16D	ERVL	I	2U
NM_001012763	1/3	4	68448297	68450570	68450183	68450230	-/+	LTR16D	ERVL	I	2U
NM_177532	11/11	4	74803896	74807062	74804513	74804794	-/+	LTR41	ERVL	I	4U
NM_177532	11/11	4	74803896	74807062	74805317	74805427	-/+	LTR41	ERVL	I	4U
NM_201431	11/11	4	74803896	74807062	74804513	74804794	-/+	LTR41	ERVL	I	4U
NM_201431	11/11	4	74803896	74807062	74805317	74805427	-/+	LTR41	ERVL	I	4U
NM_006665	14/14	4	84570793	84572441	84571479	84571935	-/+	MLT1L	MaLR	I	5
NM_014485	6/6	4	95576884	95577973	95576794	95576899	-/-	LTR7B	ERV1	P	4U
NM_152292	8/8	4	100825061	100827691	100825303	100825761	-/+	MLT1C	MaLR	I	4U
NM_020139	10/10	4	104356386	104358516	104357832	104358193	-/+	MLT1A0	MaLR	I	4U
NM_052864	2/2	4	113554386	113557194	113554791	113555286	-/-	MLT1D	MaLR	I	6U3
NM_152399	6/6	4	123037698	123039234	123038941	123039383	-/+	MLT1J	MaLR	P	4B
NM_198682	4/4	4	145149624	145151010	145149575	145149953	-/-	THE1C	MaLR	P	5
NM_002102	4/4	4	145154070	145154267	145154121	145154441	-/+	MER51E	ERV1	P	5
NM_002100	5/5	4	145274883	145275062	145274914	145275237	-/+	MER51E	ERV1	P	4B
NM_002099	8/8	4	145388061	145389562	145388190	145388565	-/+	MSTD	MaLR	I	5
NM_006726	58/58	4	151543417	151544569	151544109	151544154	-/+	LTR15	ERV1	I	4U
NM_017639	6/25	4	155635975	155636081	155636072	155636503	-/+	MER83	ERV1	P	3
NM_001008393	2/2	4	159945433	159948525	159945354	159945880	-/-	MER34B	ERV1	P	4U
NM_001008393	2/2	4	159945433	159948525	159946485	159946630	-/-	MLT1F	MaLR	I	4U
NM_182524	1/4	4	43226	43385	42986	43700	+/+	HERV70	ERV1	F	2B
NM_153691	1/2	4	114401	114555	114218	114860	+/+	HERV70	ERV1	F	1
NM_003441	1/4	4	321623	321775	321371	322014	+/+	HERV70	ERV1	F	2B
NM_207489	1/2	4	1134989	1136041	1133670	1135688	+/-	MER52A	ERV1	P	6B
NM_001012982	5/6	4	3306455	3306591	3306526	3306769	+/+	MLT2E	ERVL	P	5
NM_002926	1/17	4	3352842	3353645	3353503	3354024	+/+	MER68	ERVL	P	1
NM_198229	1/18	4	3352842	3353645	3353503	3354024	+/+	MER68	ERVL	P	1
NM_198432	1/4	4	3352842	3353645	3353503	3354024	+/+	MER68	ERVL	P	1
NM_173661	3/4	4	3627629	3629135	3629078	3629267	+/-	MLT1K	MaLR	P	4U
NM_173661	4/4	4	3629251	3629681	3629078	3629267	+/-	MLT1K	MaLR	P	5
NM_173661	4/4	4	3629251	3629681	3629324	3629393	+/-	MLT1K	MaLR	I	5
NM_005750	1/3	4	5644954	5645295	5644500	5645031	+/-	MER66C	ERV1	P	2U
NM_005750	1/3	4	5644954	5645295	5645081	5645370	+/-	MER34-int	ERV1	P	2B
NM_014556	22/24	4	5938009	5938053	5937787	5938137	+/+	THE1B	MaLR	F	5
NM_014556	23/24	4	5943415	5943619	5943257	5943654	+/+	MSTB1	MaLR	F	5
NM_001001700	2/4	4	8628595	8629597	8629186	8629244	+/-	LTR16A1	ERVL	I	2C
NM_001001700	3/4	4	8630059	8630801	8629981	8630374	+/-	MLT1D	MaLR	P	4B
NM_000788	7/7	4	72260103	72261648	72260347	72260494	+/-	MLT1L	MaLR	I	4U
NM_058168	1/2	4	81105808	81105936	81105676	81106120	+/+	MLT1D	MaLR	F	2B
NM_205857	5/7	4	86282561	86282659	86282417	86282736	+/+	MLT1A1	MaLR	F	5
NM_205857	7/7	4	86284338	86289609	86284255	86284634	+/-	MLT1J1	MaLR	P	5
NM_205857	7/7	4	86284338	86289609	86287563	86287763	+/+	LTR41	ERVL	I	5
NM_205857	7/7	4	86284338	86289609	86288051	86288179	+/+	LTR41	ERVL	I	5
NM_001013000	20/20	4	89720563	89721426	89720962	89721030	+/+	MER51A	ERV1	I	5
NM_001013000	20/20	4	89720563	89721426	89721068	89721507	+/+	MER51C	ERV1	P	5
NM_001013002	22/22	4	89720563	89721426	89720962	89721030	+/+	MER51A	ERV1	I	4U
NM_001013002	22/22	4	89720563	89721426	89721068	89721507	+/+	MER51C	ERV1	P	4U
NM_001013005	22/22	4	89720563	89721426	89720962	89721030	+/+	MER51A	ERV1	I	5
NM_001013005	22/22	4	89720563	89721426	89721068	89721507	+/+	MER51C	ERV1	P	5
NM_017912	23/23	4	89720563	89721426	89720962	89721030	+/+	MER51A	ERV1	I	4U
NM_017912	23/23	4	89720563	89721426	89721068	89721507	+/+	MER51C	ERV1	P	4U
NM_207491	8/8	4	92058770	92060333	92059161	92059562	+/-	MSTA	MaLR	I	4U
NM_006323	21/24	4	110811398	110811503	110811456	110811642	+/-	LTR41	ERVL	P	3
NM_198506	4/4	4	111148404	111151074	111150661	111151165	+/+	LTR69	ERVL	P	4U
NM_025144	14/14	4	113719962	113720433	113719925	113720280	+/+	MLT1I	MaLR	P	4B
NM_152618	2/2	4	124020642	124023702	124022926	124023362	+/-	LTR40c	ERVL	I	6U3
NM_152618	2/2	4	124020642	124023702	124023398	124024067	+/-	HERVL40	ERVL	P	6U3
NM_173487	6/6	4	130390445	130391447	130390784	130390890	+/-	MER70B	ERVL	I	4U
NM_003264	2/3	4	154966673	154966804	154966677	154966933	+/+	MER57B-int	ERV1	P	1
NM_024786	13/13	5	848721	849695	848292	848723	-/+	MSTB	MaLR	P	5
NM_001001702	2/2	5	6363553	6365829	6363872	6364154	-/+	MLT1C	MaLR	I	4U
NM_001001702	2/2	5	6363553	6365829	6364424	6364585	-/+	MLT1C	MaLR	I	4U
NM_144725	1/3	5	7417456	7417644	7417641	7418157	-/+	MER4A1_	ERV1	P	6C
NM_173669	3/3	5	17183136	17185009	17183393	17184125	-/-	LTR12	ERV1	I	5
NM_173669	2/3	5	17215577	17215674	17215490	17215891	-/-	MSTA	MaLR	F	5
NM_014324	5/5	5	34023658	34025364	34024071	34024166	-/+	MLT1L	MaLR	I	4U
NM_203382	4/4	5	34023658	34025364	34024071	34024166	-/+	MLT1L	MaLR	I	4U
NM_031900	14/14	5	35033962	35034688	35033919	35034388	-/-	MLT1L	MaLR	P	4U
NM_148672	4/4	5	43412504	43412747	43412436	43413005	-/-	LTR26	ERV1	F	5
NM_019846	4/4	5	43412504	43413343	43412436	43413005	-/-	LTR26	ERV1	P	5
NM_022483	2/4	5	43511972	43512117	43511770	43512356	-/+	MLT2F	ERVL	F	1
NM_022145	2/12	5	64893045	64893147	64893034	64893174	-/+	MLT1A0	MaLR	F	1
NM_006780	1/8	5	69041926	69042045	69041594	69042721	-/-	LTR12C	ERV1	F	1
NM_207331	10/10	5	69470445	69471303	69470306	69470473	-/-	MLT1F2-int	MaLR	P	5
NM_207331	10/10	5	69470445	69471303	69470891	69471183	-/-	MLT1F2-int	MaLR	I	5
NM_207331	1/10	5	69917201	69917303	69916869	69917989	-/-	LTR12C	ERV1	F	1
NM_021036	1/11	5	69917201	69917305	69916869	69917989	-/-	LTR12C	ERV1	F	1
NM_004536	2/17	5	70355900	70355989	70355821	70355943	-/-	HUERS-P3b	ERV1	P	1
NM_004536	2/17	5	70355900	70355989	70355945	70356115	-/-	LTR9	ERV1	P	1
NM_004536	1/17	5	70356197	70356279	70356117	70356739	-/-	MER21C	ERV1	F	1
NM_000046	1/8	5	78316515	78318113	78317795	78318167	-/+	LTR37A	ERV1	P	2U
NM_178276	13/13	5	79442805	79443281	79442762	79443324	-/-	LTR6A	ERV1	F	5
NM_178276	12/13	5	79445150	79445213	79445074	79445428	-/-	THE1A	MaLR	F	4B
NM_000791	6/6	5	79957800	79960740	79959998	79960180	-/+	LTR16C	ERVL	I	4U
NM_001001704	2/2	5	131708272	131709517	131707949	131708747	-/-	MER21B	ERV1	P	5
NM_181677	3/11	5	146394924	146394996	146394840	146395208	-/-	THE1D	MaLR	F	2B
NM_181776	10/10	5	150674732	150676842	150674689	150675100	-/-	MLT1H	MaLR	P	4U
NM_181776	10/10	5	150674732	150676842	150675404	150675520	-/-	MLT1H	MaLR	I	4U
NM_033274	23/23	5	156836890	156840588	156837322	156837563	-/-	MER92B	ERV1	I	4U
NM_033274	23/23	5	156836890	156840588	156837752	156838149	-/+	MER92B	ERV1	I	4U
NM_033274	23/23	5	156836890	156840588	156837561	156837748	-/-	MER67C	ERV1	I	4U
NM_002020	30/30	5	179967359	179967890	179967257	179968171	-/+	LTR13A	ERVK	F	4B
NM_020227	4/4	5	23562097	23564463	23564401	23564912	+/-	LTR10D	ERV1	P	4U
NM_001013715	1/1	5	44874939	44876452	44874372	44876001	+/+	THE1D-int	MaLR	P	6B
NM_001013715	1/1	5	44874939	44876452	44876002	44876344	+/+	THE1D	MaLR	I	6U3
NM_173667	2/4	5	60974910	60974984	60974652	60975066	+/+	MSTB	MaLR	F	2B
NM_001001703	6/8	5	65797966	65798100	65797828	65798118	+/-	MER4A1-int	ERV1	F	4B
NM_006780	1/7	5	69176377	69176496	69175708	69176828	+/+	LTR12C	ERV1	F	1
NM_207331	1/10	5	69176394	69176496	69175708	69176828	+/+	LTR12C	ERV1	F	1
NM_207331	10/10	5	69310046	69310904	69310876	69311043	+/+	MLT1F2-int	MaLR	P	5
NM_207331	10/10	5	69310046	69310904	69310166	69310458	+/+	MLT1F2-int	MaLR	I	5
NM_021967	3/3	5	69373106	69374695	69373026	69373461	+/-	MLT1C	MaLR	P	4B
NM_022978	3/3	5	69373106	69374696	69373026	69373461	+/-	MLT1C	MaLR	P	4B
NM_207331	1/10	5	70051514	70051616	70050821	70051948	+/+	LTR12C	ERV1	F	1
NM_207331	10/10	5	70185118	70185975	70185947	70186114	+/+	MLT1F-int	MaLR	P	5
NM_207331	10/10	5	70185118	70185975	70185238	70185530	+/+	MLT1F-int	MaLR	I	5
NM_021967	3/3	5	70248523	70250112	70248443	70248878	+/-	MLT1C	MaLR	P	4B
NM_022978	3/3	5	70248523	70250113	70248443	70248878	+/-	MLT1C	MaLR	P	4B
NM_153217	1/3	5	72499829	72499850	72499216	72500651	+/-	ERVL-E	ERVL	F	1
NM_130772	2/4	5	76201746	76201865	76201692	76202210	+/+	LTR64	ERV1	F	1
NM_001882	7/7	5	76300308	76301054	76300586	76300654	+/-	LTR39-int	ERV1	I	4U
NM_175616	1/4	5	95213947	95214174	95212442	95214109	+/+	LTR12C	ERV1	P	1
NM_175920	1/18	5	96319911	96320236	96319981	96320277	+/-	MLT1D	MaLR	P	1
NM_170775	1/6	5	113797125	113797525	113796095	113797525	+/+	LTR12C	ERV1	F	1
NM_005732	25/25	5	132005768	132007492	132007167	132007301	+/+	MLT1D	MaLR	I	4U
NM_133482	25/25	5	132005768	132007492	132007167	132007301	+/+	MLT1D	MaLR	I	4U
NM_016604	22/24	5	137793836	137794013	137793794	137793863	+/-	HUERS-P1	ERV1	P	3
NM_001007542	2/2	5	171656342	171657985	171656718	171656957	+/-	MER34B-int	ERV1	I	4B
NM_001007542	2/2	5	171656342	171657985	171657266	171657413	+/-	MER34B-int	ERV1	I	4U
NM_001007542	2/2	5	171656342	171657985	171657725	171658353	+/-	MER34B-int	ERV1	P	4U
NM_020462	1/3	5	172264848	172265083	172265011	172265693	+/-	LTR17	ERV1	P	2B
NM_020462	3/3	5	172274322	172277940	172275754	172275914	+/-	MLT1H1	MaLR	I	4U
NM_198567	3/12	5	175623025	175623111	175623020	175623316	+/-	MSTB	MaLR	F	2B
NM_004155	7/7	6	2832504	2835803	2833110	2833222	-/+	MER50	ERV1	I	4U
NM_173675	3/7	6	6509526	6509620	6509445	6509826	-/-	THE1D	MaLR	F	4B
NM_207582	2/2	6	11210709	11213849	11210683	11210971	-/-	MER93b	ERV1	P	6U3
NM_207582	2/2	6	11210709	11213849	11210963	11211668	-/-	MER50	ERV1	I	6U3
NM_207582	2/2	6	11210709	11213849	11211669	11212834	-/-	MER50-int	ERV1	I	6B
NM_207582	2/2	6	11210709	11213849	11213706	11213862	-/-	MER50-int	ERV1	P	6U5
NM_207582	1/2	6	11219895	11219945	11215554	11219919	-/-	MER50-int	ERV1	P	1
NM_207582	1/2	6	11219895	11219945	11219925	11220436	-/-	MER50	ERV1	P	1
NM_080593	2/2	6	27214051	27214439	27213981	27214573	-/-	LTR48B	ERV1	F	5
NM_003546	1/1	6	27948904	27949268	27949239	27949277	-/+	LTR10B1	ERV1	P	6B
NM_145909	2/8	6	28429617	28429708	28429620	28430151	-/-	LTR18B	ERVL	P	1
NM_145909	1/8	6	28429886	28429951	28429620	28430151	-/-	LTR18B	ERVL	F	1
NM_030959	1/1	6	29449178	29451047	29449716	29449753	-/-	MER21B	ERV1	I	6U3
NM_001003807	6/6	6	29810783	29812576	29811822	29811951	-/-	ERVL-E	ERVL	I	5
NM_031460	5/5	6	39374764	39375491	39374711	39375198	-/-	MLT1J	MaLR	P	4B
NM_145027	20/23	6	39422229	39422280	39421997	39422358	-/+	MLT1A0	MaLR	F	3
NM_004275	4/4	6	41981069	41983003	41981759	41981919	-/+	MLT1J	MaLR	I	4U
NM_004275	4/4	6	41981069	41983003	41981948	41982154	-/+	MLT1J	MaLR	I	4U
NM_014623	2/4	6	43088830	43089105	43089104	43089188	-/-	LTR50	ERVL	P	3
NM_006061	8/8	6	49803054	49804529	49803611	49803701	-/-	MLT1F1	MaLR	I	4U
NM_206908	8/8	6	58347232	58347279	58346974	58347359	-/+	MLT1A1	MaLR	F	5
NM_206912	8/8	6	58347232	58347279	58346974	58347359	-/+	MLT1A1	MaLR	F	5
NM_206910	5/6	6	58383154	58383305	58383169	58383502	-/+	MER90	ERV1	P	5
NM_206911	4/5	6	58383154	58383305	58383169	58383502	-/+	MER90	ERV1	P	5
NM_206910	4/6	6	58384095	58384248	58384066	58384269	-/+	MER90a	ERV1	F	5
NM_198283	1/10	6	66346353	66346418	66346048	66346440	-/-	MLT1B	MaLR	F	1
NM_007073	8/8	6	105651393	105655781	105655126	105655181	-/+	LTR39-int	ERV1	I	4U
NM_147147	8/8	6	105651393	105655781	105655126	105655181	-/+	LTR39-int	ERV1	I	4U
NM_198081	6/7	6	108147621	108148890	108148021	108148275	-/+	MLT1J2	MaLR	I	4U
NM_004666	7/7	6	133044422	133046154	133045166	133045525	-/-	MLT1B	MaLR	I	4U
NM_006620	18/18	6	135323215	135328121	135324218	135324710	-/+	MER90	ERV1	I	4U
NM_006620	18/18	6	135323215	135328121	135326568	135326770	-/+	MLT1K	MaLR	I	4U
NM_052962	4/7	6	137519588	137519684	137519518	137519963	-/-	MSTB2	MaLR	F	3
NM_182503	1/6	6	143804267	143804807	143804187	143804560	-/-	MSTB1	MaLR	P	1
NM_032020	7/7	6	143857938	143858677	143858197	143858252	-/-	MLT1B	MaLR	I	4U
NM_207500	1/1	6	146152098	146154802	146152735	146153097	-/-	THE1B	MaLR	I	6U3
NM_207500	1/1	6	146152098	146154802	146153097	146154672	-/-	THE1B-int	MaLR	I	6B
NM_207500	1/1	6	146152098	146154802	146154672	146155025	-/-	THE1B	MaLR	P	6U5
NM_207500	1/1	6	146152098	146154802	146152193	146152679	-/+	MLT1H	MaLR	I	6U3
NM_001001788	5/5	6	150330127	150330324	150330040	150330981	-/-	LTR13_	ERVK	F	5
NM_019041	7/7	6	153401783	153403344	153401818	153402132	-/+	MLT2D	ERVL	I	4U
NM_019041	7/7	6	153401783	153403344	153402417	153402525	-/+	LTR41	ERVL	I	4U
NM_207501	1/2	6	159979611	159980612	159979540	159979910	-/-	MLT1J1	MaLR	P	6U3
NM_000636	5/5	6	160073165	160074081	160072582	160073380	-/+	LTR39	ERV1	P	4U
NM_014354	2/3	6	168214748	168215339	168214723	168215171	-/-	LTR69	ERVL	P	4B
NM_207495	1/1	6	2933931	2936400	2934819	2935315	+/-	LTR73	ERV1	I	6U3
NM_207495	1/1	6	2933931	2936400	2935890	2936442	+/+	LTR6A	ERV1	P	6U3
NM_001491	3/3	6	10734635	10737586	10736796	10736950	+/+	MLT1A	MaLR	I	4U
NM_145649	3/3	6	10734635	10737586	10736796	10736950	+/+	MLT1A	MaLR	I	4U
NM_145655	3/3	6	10734635	10737586	10736796	10736950	+/+	MLT1A	MaLR	I	4U
NM_194299	17/30	6	11035458	11035586	11035558	11036665	+/-	MER11C	ERVK	P	5
NM_194299	18/30	6	11036621	11036669	11035558	11036665	+/-	MER11C	ERVK	P	5
NM_006355	3/8	6	26074541	26075140	26074535	26074590	+/-	LTR29	ERV1	P	2U
NM_006355	3/8	6	26074541	26075140	26074155	26074543	+/+	LTR23	ERV1	P	2U
NM_006355	8/8	6	26091370	26093329	26093277	26093792	+/+	MER34B	ERV1	P	4U
NM_006995	8/8	6	26500578	26503077	26502486	26503064	+/+	MLT2B3	ERVL	I	4U
NM_181531	7/7	6	26500578	26503077	26502486	26503064	+/+	MLT2B3	ERVL	I	4U
NM_006298	6/6	6	28228812	28233215	28232775	28233140	+/-	THE1B	MaLR	I	4U
NM_030883	3/3	6	29537250	29540076	29539426	29539777	+/-	MLT1A0	MaLR	I	6U3
NM_030883	3/3	6	29537250	29540076	29538828	29539380	+/+	LTR75	ERVL	I	6U3
NM_001004349	7/7	6	30339031	30342707	30341643	30341990	+/-	THE1A	MaLR	I	4U
NM_001004349	7/7	6	30339031	30342707	30341997	30342458	+/-	LTR67	ERVL	I	4U
NM_001010909	3/3	6	31063755	31065654	31065578	31065743	+/+	LTR47A	ERVL	P	4U
NM_181717	2/2	6	31278127	31279723	31279206	31279804	+/+	LTR43	ERV1	P	6U3
NM_006674	2/2	6	31539126	31541460	31539196	31539460	+/-	LTR16B	ERVL	I	6B
NM_006674	2/2	6	31539126	31541460	31540686	31541530	+/-	ERVL-E	ERVL	P	6U3
NM_006674	2/2	6	31539126	31541460	31539468	31540687	+/-	ERVL-E	ERVL	I	6B
NM_005931	6/6	6	31585537	31586879	31585826	31586231	+/+	LTR3A	ERVK	I	4U
NM_002754	12/12	6	36215048	36215820	36215435	36215851	+/-	MLT1C	MaLR	P	4U
NM_001010868	1/3	6	88113938	88115343	88114058	88114160	+/-	MLT1K	MaLR	I	1
NM_173671	1/11	6	109664509	109664676	109664314	109665076	+/-	LTR1B	ERV1	F	2B
NM_138459	5/5	6	118134780	118136441	118135026	118135075	+/+	MER4-int	ERV1	I	4U
NM_203395	5/5	6	150811304	150817878	150812874	150813211	+/-	MLT1A	MaLR	I	4U
NM_001013721	1/1	6	168014765	168017483	168016864	168017279	+/+	LTR3A	ERVK	I	6U3
NM_025002	3/3	6	170018558	170020601	170020297	170020314	+/-	MER57A	ERV1	I	6U3
NM_001013837	2/19	7	2043424	2043600	2043345	2043877	-/-	MLT2B3	ERVL	F	1
NM_001013836	2/19	7	2043424	2043603	2043345	2043877	-/-	MLT2B3	ERVL	F	1
NM_003550	2/19	7	2043424	2043640	2043345	2043877	-/-	MLT2B3	ERVL	F	1
NM_001007236	1/1	7	4398020	4403658	4396265	4403801	-/-	HERVK	ERVK	F	6C
NM_001007236	1/1	7	4406524	4412161	4404769	4412304	-/-	HERVK	ERVK	F	6C
NM_018059	16/16	7	4607525	4607814	4606218	4607607	-/+	LTR12C	ERV1	P	5
NM_018059	16/16	7	4607525	4607814	4607646	4608150	-/+	MER41B	ERV1	P	5
NM_018059	15/16	7	4609927	4612355	4609921	4610028	-/-	MLT1H	MaLR	P	4U
NM_018059	15/16	7	4609927	4612355	4610119	4610338	-/-	MLT1H	MaLR	I	4U
NM_018059	15/16	7	4609927	4612355	4610370	4610490	-/-	MLT1H-int	MaLR	I	4U
NM_004956	12/12	7	13704097	13708952	13705433	13705850	-/+	MLT1D	MaLR	I	4U
NM_207286	4/5	7	34230430	34230524	34230267	34230508	-/-	MLT1E	MaLR	P	5
NM_207287	3/4	7	34230430	34230524	34230267	34230508	-/-	MLT1E	MaLR	P	4B
NM_207288	4/5	7	34230430	34230524	34230267	34230508	-/-	MLT1E	MaLR	P	5
NM_207285	4/6	7	34382563	34382713	34382606	34382753	-/-	MLT1H	MaLR	P	5
NM_207286	3/5	7	34382563	34382713	34382606	34382753	-/-	MLT1H	MaLR	P	4B
NM_207288	3/5	7	34382563	34382713	34382606	34382753	-/-	MLT1H	MaLR	P	4B
NM_207289	3/4	7	34382563	34382713	34382606	34382753	-/-	MLT1H	MaLR	P	4B
NM_207283	2/4	7	34573963	34574043	34573977	34574354	-/-	LTR16A	ERVL	P	2B
NM_207284	2/4	7	34573963	34574043	34573977	34574354	-/-	LTR16A	ERVL	P	2B
NM_207283	1/4	7	34684350	34684434	34684293	34685374	-/-	MSTB-int	MaLR	F	1
NM_207284	1/4	7	34684350	34684434	34684293	34685374	-/-	MSTB-int	MaLR	F	1
NM_207288	1/5	7	34684350	34684434	34684293	34685374	-/-	MSTB-int	MaLR	F	2B
NM_018224	2/8	7	43478496	43478561	43478414	43478766	-/-	THE1D	MaLR	F	1
NM_019082	1/14	7	44386674	44387377	44387255	44387409	-/+	MLT1D	MaLR	P	2U
NM_138295	8/57	7	47728268	47728436	47727954	47728380	-/+	LTR56	ERV1	P	3
NM_001001707	1/6	7	53653409	53653833	53653498	53654024	-/-	MLT2B3	ERVL	P	2B
NM_178558	1/4	7	63467452	63467634	63467051	63467831	-/-	HERV70	ERV1	F	2B
NM_015852	1/4	7	63894474	63895564	63894851	63895443	-/-	LTR4	ERV1	I	1
NM_015852	1/4	7	63894474	63895564	63895443	63903871	-/-	HERV3	ERV1	P	1
NM_001007253	1/1	7	63895739	63897434	63895443	63903871	-/-	HERV3	ERV1	F	6C
NM_031468	1/7	7	71321693	71321954	71321694	71322257	-/-	LTR12	ERV1	P	1
NM_032158	5/11	7	71867341	71867485	71866403	71867386	-/+	LTR5B	ERVK	P	1
NM_148936	5/12	7	71867341	71867485	71866403	71867386	-/+	LTR5B	ERVK	P	1
NM_148980	5/11	7	71867341	71867485	71866403	71867386	-/+	LTR5B	ERVK	P	1
NM_002679	7/8	7	74566529	74566618	74566450	74566837	-/-	MSTA	MaLR	F	3
NM_002679	2/8	7	74594551	74594640	74594472	74594859	-/-	MSTA	MaLR	F	3
NM_002679	7/8	7	74594551	74594640	74594472	74594859	-/-	MSTA	MaLR	F	3
NM_002679	2/8	7	74622572	74622661	74622493	74622876	-/-	MSTA	MaLR	F	3
NM_001003686	8/8	7	74781720	74781840	74781674	74782058	-/-	MSTA	MaLR	F	5
NM_001003687	8/8	7	74781720	74781840	74781674	74782058	-/-	MSTA	MaLR	F	5
NM_005395	8/8	7	74781720	74781840	74781674	74782058	-/-	MSTA	MaLR	F	5
NM_007233	3/3	7	86599191	86599411	86597350	86600692	-/-	MER61E-int	ERV1	F	5
NM_006980	3/3	7	91146671	91148729	91147082	91147563	-/-	MLT1D	MaLR	I	4B
NM_014590	1/1	7	91742345	91745389	91741935	91742671	-/-	LTR17	ERV1	P	6U3
NM_014590	1/1	7	91742345	91745389	91742671	91751377	-/-	HERV17	ERV1	P	6B
NM_207503	5/5	7	95755588	95757951	95757397	95757758	-/-	MLT1I	MaLR	I	4U
NM_033017	7/7	7	99132687	99135020	99133967	99134060	-/-	MLT1L	MaLR	I	4U
NM_033091	6/6	7	99132687	99135020	99133967	99134060	-/-	MLT1L	MaLR	I	4U
NM_181538	2/2	7	99165818	99165877	99165475	99165966	-/-	LTR72B	ERV1	F	4C
NM_178831	8/8	7	99451211	99451744	99451186	99451573	-/-	MER93b	ERV1	P	5
NM_178831	6/8	7	99455320	99455407	99455254	99455584	-/-	MLT1A0	MaLR	F	5
NM_014147	1/1	7	101713898	101714815	101714002	101714431	-/+	LTR13	ERVK	I	6B
NM_001015884	4/4	7	101801319	101801351	101801185	101801569	-/-	MSTA	MaLR	F	4C
NM_032958	3/8	7	101900474	101900561	101900395	101900779	-/-	MSTA	MaLR	F	3
NM_032959	4/9	7	101900474	101900561	101900395	101900779	-/-	MSTA	MaLR	F	4B
NM_182634	5/21	7	102492841	102492990	102492699	102493085	-/+	MLT1A1	MaLR	F	1
NM_182634	17/21	7	102508467	102510025	102508477	102509885	-/-	LTR12C	ERV1	I	5
NM_015723	3/12	7	107752584	107752696	107752327	107752658	-/-	MLT1A0	MaLR	P	1
NM_001024603	3/4	7	124016007	124016081	124016020	124016382	-/-	LTR43B	ERV1	P	3
NM_194071	12/12	7	137016979	137022552	137022197	137022252	-/-	LTR5	ERVK	I	4U
NM_024910	8/8	7	148681892	148684113	148681842	148682279	-/-	MER70B	ERVL	P	5
NM_024910	8/8	7	148681892	148684113	148682793	148683293	-/+	LOR1a	ERV1	I	5
NM_207367	2/2	7	152545966	152546208	152546202	152546481	-/-	HERVFH21	ERV1	P	5
NM_207367	1/2	7	152546314	152548696	152546202	152546481	-/-	HERVFH21	ERV1	P	6U3
NM_207367	1/2	7	152546314	152548696	152546717	152547103	-/-	HERVFH21	ERV1	I	6U3
NM_207367	1/2	7	152546314	152548696	152547944	152547987	-/-	HERVFH21	ERV1	I	6B
NM_198953	1/4	7	2055780	2055851	2055514	2056269	+/-	LTR1	ERV1	F	1
NM_198954	1/4	7	2055780	2055924	2055514	2056269	+/-	LTR1	ERV1	F	2B
NM_198948	2/5	7	2055800	2055851	2055514	2056269	+/-	LTR1	ERV1	F	1
NM_198950	2/5	7	2055800	2055851	2055514	2056269	+/-	LTR1	ERV1	F	1
NM_198949	2/5	7	2055800	2055924	2055514	2056269	+/-	LTR1	ERV1	F	2B
NM_198952	2/5	7	2055800	2055924	2055514	2056269	+/-	LTR1	ERV1	F	2B
NM_133463	7/7	7	2525204	2528310	2527468	2527700	+/-	MLT1G1	MaLR	I	4U
NM_133463	7/7	7	2525204	2528310	2527947	2528121	+/-	MLT1G1	MaLR	I	4U
NM_021163	5/5	7	4876566	4880038	4879621	4879711	+/+	MLT1L	MaLR	I	4U
NM_018374	2/9	7	12027066	12027260	12026669	12027576	+/+	MER4D	ERV1	F	1
NM_033128	1/14	7	12402387	12402438	12402387	12402566	+/-	HERVFH21	ERV1	F	1
NM_006774	3/3	7	30568277	30570458	30569962	30570543	+/+	LTR18B	ERVL	P	4U
NM_194300	1/14	7	31330217	31331191	31329661	31330720	+/-	LTR12D	ERV1	P	1
NM_194300	1/14	7	31330217	31331191	31330779	31331255	+/+	MLT1D	MaLR	P	1
NM_194300	14/14	7	31465371	31466543	31465972	31466604	+/-	MER4A	ERV1	P	4U
NM_024728	13/15	7	40496894	40496972	40496632	40497151	+/-	MLT1E2	MaLR	F	3
NM_021116	20/20	7	45526531	45535952	45529491	45530044	+/+	MLT1E2	MaLR	I	4U
NM_025031	1/3	7	47608128	47608281	47608003	47608357	+/+	THE1A	MaLR	F	2B
NM_153363	2/5	7	63153555	63153684	63153306	63154109	+/+	HERV70	ERV1	F	2B
NM_001013746	1/5	7	63570660	63570813	63570430	63571254	+/+	HERV70	ERV1	F	1
NM_016220	1/7	7	63570660	63570813	63570430	63571254	+/+	HERV70	ERV1	F	1
NM_006524	1/4	7	63698955	63699099	63698726	63699491	+/+	HERV70	ERV1	F	1
NM_033548	1/5	7	63807780	63807894	63807573	63808320	+/+	HERV70	ERV1	F	1
NM_021148	1/6	7	63807815	63807947	63807573	63808320	+/+	HERV70	ERV1	F	1
NM_182596	13/14	7	64137592	64137689	64137411	64138190	+/+	LTR1D	ERV1	F	5
NM_182596	14/14	7	64138128	64138744	64137411	64138190	+/+	LTR1D	ERV1	P	5
NM_182596	14/14	7	64138128	64138744	64138221	64138830	+/+	MER41B	ERV1	P	5
NM_007139	1/3	7	64282917	64283063	64282689	64283475	+/+	HERV70	ERV1	F	1
NM_152626	1/4	7	64282917	64283063	64282689	64283475	+/+	HERV70	ERV1	F	2B
NM_174930	5/6	7	73761654	73761743	73761435	73761822	+/+	MSTA	MaLR	F	3
NM_145645	4/10	7	74686717	74686861	74686816	74687799	+/-	LTR5B	ERVK	P	1
NM_030570	5/5	7	75801634	75801848	75801515	75801899	+/+	MSTA	MaLR	F	5
NM_182683	6/6	7	75801634	75801848	75801515	75801899	+/+	MSTA	MaLR	F	5
NM_182684	7/7	7	75801634	75801848	75801515	75801899	+/+	MSTA	MaLR	F	5
NM_152999	5/5	7	89506301	89511580	89510942	89511136	+/+	MLT1J2	MaLR	I	4U
NM_014569	7/7	7	98773381	98776095	98775747	98775883	+/+	LTR16A1	ERVL	I	4U
NM_014569	7/7	7	98773381	98776095	98775917	98776150	+/+	LTR16A1	ERVL	P	4U
NM_145102	7/7	7	98773381	98776095	98775747	98775883	+/+	LTR16A1	ERVL	I	4U
NM_145102	7/7	7	98773381	98776095	98775917	98776150	+/+	LTR16A1	ERVL	P	4U
NM_175047	5/17	7	99592004	99592161	99591801	99592184	+/-	LTR49	ERV1	F	1
NM_013440	5/18	7	99592072	99592161	99591801	99592184	+/-	LTR49	ERV1	F	1
NM_013440	18/18	7	99609622	99610103	99609610	99609946	+/+	MLT1J2	MaLR	P	4B
NM_175047	17/17	7	99609622	99610103	99609610	99609946	+/+	MLT1J2	MaLR	P	4B
NM_178238	4/4	7	99609622	99610103	99609610	99609946	+/+	MLT1J2	MaLR	P	4B
NM_147194	8/8	7	102042687	102043622	102042961	102043526	+/-	MLT1E3	MaLR	I	5
NM_001008406	8/8	7	106856025	106857713	106855853	106856312	+/+	MLT1D	MaLR	P	4C
NM_001008406	8/8	7	106856025	106857713	106857261	106857563	+/+	MLT1J	MaLR	I	4U
NM_003117	1/7	7	123159279	123159357	123158485	123159422	+/-	MER34D-int	ERV1	F	1
NM_153189	1/5	7	123159279	123159358	123158485	123159422	+/-	MER34D-int	ERV1	F	1
NM_003117	6/7	7	123204202	123204301	123204115	123204477	+/-	MLT1B	MaLR	F	4B
NM_001023566	2/6	7	124174284	124174390	124174322	124174600	+/+	MLT1L	MaLR	P	1
NM_002200	10/10	7	128182577	128184037	128183807	128184086	+/+	MSTB1	MaLR	P	4U
NM_032643	9/9	7	128182577	128184037	128183807	128184086	+/+	MSTB1	MaLR	P	4U
NM_005011	12/12	7	128988808	128989805	128989222	128989292	+/+	PRIMA4-int	ERV1	I	4U
NM_145268	3/3	7	129449764	129451448	129450899	129451167	+/-	MER31B	ERV1	I	4U
NM_173682	3/5	7	131804004	131804096	131803771	131804121	+/+	LTR40b	ERVL	F	1
NM_004445	3/20	7	142076611	142076728	142076531	142076904	+/-	MLT1A0	MaLR	F	1
NM_018384	3/3	7	149876918	149878384	149878231	149878368	+/+	MLT1L	MaLR	I	4U
NM_000603	1/27	7	150125794	150126036	150125410	150125912	+/-	LTR10A	ERV1	P	1
NM_001013651	3/3	8	597191	598215	597152	597554	-/-	LTR19A	ERV1	P	4B
NM_001013651	3/3	8	597191	598215	597561	597945	-/-	HERVFH19	ERV1	I	4C
NM_001013651	1/3	8	599511	601619	600711	601064	-/-	LTR57	ERVL	I	2U
NM_001013651	1/3	8	599511	601619	600267	600532	-/+	MLT1E1A	MaLR	I	2U
NM_001013651	1/3	8	599511	601619	600510	600659	-/+	MLT1E1A	MaLR	I	2U
NM_015066	6/6	8	27198320	27201561	27200128	27200648	-/+	MER74A	ERVL	I	4U
NM_171982	7/7	8	27198320	27201561	27200128	27200648	-/+	MER74A	ERVL	I	5
NM_014393	2/12	8	74814544	74814657	74814653	74815101	-/+	MLT1F2	MaLR	P	1
NM_024699	8/8	8	82776512	82777655	82776976	82777235	-/+	MLT1I	MaLR	I	4U
NM_001738	1/9	8	86477526	86477594	86477437	86477875	-/-	MER74C	ERVL	F	1
NM_172239	1/2	8	86755946	86762520	86759621	86759708	-/-	MLT1F1	MaLR	I	6U3
NM_172239	2/3	8	86861763	86865532	86865443	86865531	-/-	MLT1F1	MaLR	I	5
NM_172239	2/3	8	86873960	86877723	86877635	86877722	-/-	MLT1F1	MaLR	I	5
NM_022564	8/8	8	89150576	89150866	89150722	89151228	-/+	LTR40a	ERVL	P	4C
NM_004374	2/4	8	100973311	100973456	100973449	100973586	-/-	LTR56	ERV1	P	2U
NM_015435	1/11	8	101384563	101384663	101384490	101384941	-/-	MLT1D	MaLR	F	1
NM_003406	6/6	8	102000089	102002156	102001105	102001423	-/-	MER34B-int	ERV1	I	4U
NM_145690	6/6	8	102000089	102002156	102001105	102001423	-/-	MER34B-int	ERV1	I	4U
NM_032869	10/10	8	110322324	110324706	110323474	110323713	-/+	MLT1H2	MaLR	I	4U
NM_032869	10/10	8	110322324	110324706	110323718	110323823	-/+	MLT1H2	MaLR	I	4U
NM_182525	1/5	8	125252849	125252944	125252766	125253146	-/-	THE1D	MaLR	F	1
NM_016623	2/15	8	130985926	130986013	130985781	130986069	-/+	LTR16C	ERVL	F	1
NM_005712	1/7	8	133161146	133162533	133161666	133162117	-/-	LTR7	ERV1	I	2U
NM_005712	1/7	8	133161146	133162533	133162119	133162492	-/-	HERVH	ERV1	I	2U
NM_005712	1/7	8	133161146	133162533	133162490	133162708	-/-	HERVH	ERV1	P	2U
NM_000497	9/9	8	143950776	143952904	143951148	143951510	-/+	MLT1A0	MaLR	I	4U
NM_000497	9/9	8	143950776	143952904	143949503	143951142	-/+	MLT1A0-int	MaLR	P	4U
NM_178564	17/17	8	144987904	144989888	144988184	144988748	-/+	MLT1E2	MaLR	I	4U
NM_014066	4/4	8	146034168	146034956	146034116	146034545	-/-	MLT1C	MaLR	P	5
NM_018941	3/3	8	1715822	1719857	1719520	1719576	+/-	MLT1A1	MaLR	I	4U
NM_022071	10/10	8	19296340	19297594	19297209	19297657	+/+	MLT1C	MaLR	P	4U
NM_152272	1/11	8	23157113	23157302	23157009	23157190	+/+	LTR21A	ERV1	P	1
NM_004331	5/6	8	26321659	26321809	26321661	26321797	+/-	HERV70	ERV1	I	3
NM_004103	2/35	8	27225737	27225821	27225649	27226028	+/+	LTR40b	ERVL	F	1
NM_173174	2/36	8	27225737	27225821	27225649	27226028	+/+	LTR40b	ERVL	F	1
NM_004103	3/35	8	27226638	27226721	27226423	27226807	+/+	THE1D	MaLR	F	1
NM_173174	3/36	8	27226638	27226721	27226423	27226807	+/+	THE1D	MaLR	F	1
NM_016240	6/6	8	27584335	27586456	27585067	27585138	+/-	PRIMA4-int	ERV1	I	4U
NM_173688	7/7	8	64074343	64074765	64074248	64074662	+/-	MSTB	MaLR	P	5
NM_001011720	5/5	8	71808584	71810730	71810121	71810215	+/+	MSTC	MaLR	I	4U
NM_004133	10/10	8	76638764	76641623	76639550	76639648	+/-	MLT1J	MaLR	I	4U
NM_004133	10/10	8	76638764	76641623	76640842	76641167	+/-	MLT1A0	MaLR	I	4U
NM_207006	5/5	8	124290846	124291498	124291216	124291557	+/+	MLT1I	MaLR	P	4U
NM_020237	1/1	8	141012597	141015362	141014225	141014330	+/+	MLT1I	MaLR	I	6U3
NM_017527	1/3	8	143778532	143779050	143778243	143778578	+/-	LTR43	ERV1	P	2U
NM_173687	1/6	8	144192053	144192361	144191816	144192262	+/+	LTR75_1	ERV1	P	1
NM_173687	5/6	8	144202000	144202090	144201696	144202082	+/+	LTR43-int	ERV1	P	4B
NM_173687	6/6	8	144206017	144207095	144206065	144206590	+/+	LTR43-int	ERV1	I	5
NM_178172	4/4	8	144368508	144370418	144370194	144370445	+/+	MLT1J	MaLR	P	4U
NM_030895	3/3	8	144449284	144451539	144450653	144450912	+/+	MER21C	ERV1	I	4U
NM_030895	3/3	8	144449284	144451539	144451201	144451452	+/+	MER21C	ERV1	I	4U
NM_014789	1/2	8	144802972	144808016	144807243	144807570	+/-	MLT1A0	MaLR	I	6U3
NM_213605	6/6	8	146005406	146006265	146005541	146005958	+/+	MLT2B3	ERVL	I	5
NM_213605	6/6	8	146005406	146006265	146006254	146006308	+/+	MLT2B3	ERVL	P	5
NM_023080	5/5	8	146250207	146252219	146251315	146252308	+/+	LTR13	ERVK	P	4U
NM_001010915	7/8	9	20994304	20997118	20994390	20994732	-/+	MLT1A	MaLR	I	4U
NM_001010915	7/8	9	20994304	20997118	20994736	20996131	-/+	MLT1A-int	MaLR	I	4U
NM_001010915	7/8	9	20994304	20997118	20996139	20996492	-/+	MLT1A0	MaLR	I	4U
NM_018847	1/1	9	21321019	21325371	21322305	21322417	-/+	MER4-int	ERV1	I	6U3
NM_020702	2/2	9	34358906	34363004	34358857	34359213	-/-	THE1B	MaLR	P	6U3
NM_147195	8/8	9	38530565	38531559	38530547	38530893	-/-	LTR46	ERV1	P	5
NM_207507	1/3	9	40870617	40871239	40871234	40871755	-/+	LTR73	ERV1	P	6U5
NM_203448	1/3	9	41871795	41872078	41872072	41872492	-/-	MER90	ERV1	P	2U
NM_006378	1/18	9	89324040	89324165	89323956	89325452	-/-	LTR12C	ERV1	F	1
NM_014930	6/6	9	96597701	96602314	96600156	96600322	-/-	MLT1J2	MaLR	I	4U
NM_014930	6/6	9	96597701	96602314	96597756	96598711	-/-	HERVL40	ERVL	I	4U
NM_014930	6/6	9	96597701	96602314	96598711	96599053	-/-	HERVL40	ERVL	I	4U
NM_173551	15/15	9	98573846	98578460	98577882	98578157	-/+	MLT1J2	MaLR	I	4U
NM_001701	4/4	9	101202623	101204852	101202209	101202627	-/-	MSTA	MaLR	P	4U
NM_001701	1/4	9	101226691	101226842	101226695	101227837	-/-	MER11A	ERVK	P	1
NM_003640	37/37	9	108709355	108711017	108709771	108709952	-/+	MSTB1	MaLR	I	4U
NM_018424	17/17	9	109081566	109082639	109081522	109081729	-/-	LTR67	ERVL	P	5
NM_001244	4/4	9	114744677	114746159	114744671	114745451	-/+	MER54B	ERVL	P	4U
NM_017794	5/46	9	20707792	20707867	20707801	20707839	+/-	MER65D	ERV1	I	3
NM_002451	8/8	9	21851974	21855967	21855070	21855441	+/+	THE1C	MaLR	I	4U
NM_001004352	4/7	9	26099950	26100137	26095095	26100708	+/+	HERVL-A2	ERVL	F	3
NM_001012278	1/2	9	39361053	39361607	39360537	39361058	+/-	LTR73	ERV1	P	2U
NM_001012278	1/2	9	39672377	39672931	39671861	39672382	+/-	LTR73	ERV1	P	2U
NM_001012278	1/4	9	40444944	40445253	40444429	40444949	+/-	LTR73	ERV1	P	2U
NM_001013727	1/2	9	45165394	45166708	45166523	45166829	+/-	MLT1H-int	MaLR	P	6U3
NM_001013727	2/2	9	45167555	45169446	45168821	45169182	+/-	MLT1D	MaLR	I	5
NM_174950	1/3	9	65011772	65012425	65012386	65012612	+/-	MER90	ERV1	P	6B
NM_001001709	2/2	9	87001041	87004195	87000553	87001074	+/+	MLT2B2	ERVL	P	4C
NM_001023564	4/5	9	87625603	87625697	87625521	87625940	+/-	MSTC	MaLR	F	3
NM_173198	3/8	9	99669122	99670830	99669077	99669142	+/+	LTR39-int	ERV1	P	2U
NM_032303	11/11	9	112312266	112314239	112313087	112313411	+/+	MLT1B	MaLR	I	4U
NM_032303	11/11	9	112312266	112314239	112313521	112313573	+/+	MLT1B	MaLR	I	4U
NM_032303	11/11	9	112312266	112314239	112313915	112314270	+/+	LTR54B	ERV1	P	4U
NM_017418	6/8	9	115242191	115242265	115242121	115242492	+/-	MSTD	MaLR	F	3
NM_000962	11/11	9	122234021	122237535	122236701	122236755	+/+	LTR67	ERVL	I	4U
NM_000962	11/11	9	122234021	122237535	122237181	122237530	+/+	MLT2C1	ERVL	I	4U
NM_080591	11/11	9	122234021	122237535	122236701	122236755	+/+	LTR67	ERVL	I	4U
NM_080591	11/11	9	122234021	122237535	122237181	122237530	+/+	MLT2C1	ERVL	I	4U
NM_001013652	1/1	9	127970380	127972461	127971299	127972308	+/-	LTR13	ERVK	I	6U3
NM_207510	1/2	9	137152192	137154852	137154239	137154332	+/+	PRIMA4-int	ERV1	I	6U3
NM_001354	1/11	10	5050091	5050207	5050000	5050345	-/-	MSTA	MaLR	F	1
NM_205845	1/10	10	5050091	5050207	5050000	5050345	-/-	MSTA	MaLR	F	1
NM_030569	14/14	10	7641641	7645353	7641592	7641811	-/-	MLT1A0	MaLR	P	4U
NM_030569	14/14	10	7641641	7645353	7642117	7642275	-/-	MLT1A0	MaLR	I	4U
NM_032817	10/10	10	7641641	7645353	7641592	7641811	-/-	MLT1A0	MaLR	P	4U
NM_032817	10/10	10	7641641	7645353	7642117	7642275	-/-	MLT1A0	MaLR	I	4U
NM_032817	1/10	10	7701549	7701620	7701467	7701829	-/-	THE1D	MaLR	F	2B
NM_153714	5/5	10	23645526	23647853	23644912	23646508	-/-	MER52A	ERV1	P	4U
NM_153714	5/5	10	23645526	23647853	23647096	23647605	-/-	MLT1G	MaLR	I	4U
NM_153714	5/5	10	23645526	23647853	23647639	23647930	-/-	MLT1L	MaLR	P	4B
NM_145010	6/6	10	25310922	25313311	25312023	25312174	-/+	MLT1J2	MaLR	I	4U
NM_145010	6/6	10	25310922	25313311	25312276	25312429	-/+	MLT1J1	MaLR	I	4U
NM_139312	3/20	10	27476432	27476603	27476464	27477056	-/+	LTR41	ERVL	P	3
NM_139313	3/21	10	27476432	27476603	27476464	27477056	-/+	LTR41	ERVL	P	3
NM_021045	6/6	10	38157904	38162050	38158151	38158351	-/+	LTR33	ERVL	I	4U
NM_001006939	2/2	10	49787536	49788309	49787484	49787891	-/-	MSTB1	MaLR	P	4U
NM_144984	3/3	10	49980222	49981911	49980916	49981028	-/-	MLT2B2	ERVL	I	4U
NM_001057	5/5	10	70834587	70834846	70834196	70834642	-/-	MSTB1	MaLR	P	4C
NM_001001939	4/4	10	72312045	72312248	72312076	72312563	-/-	MLT2B4	ERVL	P	4B
NM_001001791	2/2	10	75339739	75341859	75340062	75340365	-/+	MER110A	ERV1	I	6U3
NM_145869	2/17	10	81930676	81930872	81930493	81930842	-/+	MSTD	MaLR	P	1
NM_024756	7/7	10	88685575	88686862	88685526	88685887	-/-	THE1D	MaLR	P	4U
NM_203440	16/16	10	95418318	95419614	95418274	95418629	-/-	THE1A	MaLR	P	5
NM_145246	14/14	10	95418318	95419615	95418274	95418629	-/-	THE1A	MaLR	P	4U
NM_203438	16/16	10	95418318	95419615	95418274	95418629	-/-	THE1A	MaLR	P	5
NM_203439	16/16	10	95418318	95419615	95418274	95418629	-/-	THE1A	MaLR	P	5
NM_203441	15/15	10	95418318	95419615	95418274	95418629	-/-	THE1A	MaLR	P	5
NM_004376	9/9	10	101461595	101463226	101461549	101461963	-/-	MSTB	MaLR	P	4U
NM_078470	9/9	10	101461595	101464465	101461549	101461963	-/-	MSTB	MaLR	P	4U
NM_176792	5/5	10	102727568	102729119	102727490	102727932	-/-	LTR32	ERVL	P	4U
NM_024895	10/10	10	102767078	102767362	102766714	102767097	-/+	MLT1K	MaLR	P	4U
NM_001013031	27/27	10	108323411	108327033	108326319	108326394	-/+	LTR48	ERV1	I	4U
NM_052918	26/26	10	108323411	108327303	108326319	108326394	-/+	LTR48	ERV1	I	4U
NM_001001677	1/5	10	133472402	133472525	133472313	133472591	-/-	MLT1I	MaLR	F	1
NM_004052	6/6	10	133631193	133632063	133631192	133632068	-/+	HERV70	ERV1	F	4B
NM_004052	5/6	10	133634131	133634281	133634129	133634279	-/+	HERV70	ERV1	P	3
NM_004052	4/6	10	133634357	133634464	133634361	133634470	-/+	HERV70	ERV1	P	3
NM_004052	3/6	10	133636527	133636612	133636527	133636614	-/+	HERV70	ERV1	F	3
NM_004052	2/6	10	133637286	133637437	133637286	133637440	-/+	HERV70	ERV1	F	3
NM_001010910	2/3	10	1196492	1196577	1196378	1196581	+/-	MLT1J	MaLR	F	3
NM_001013656	4/4	10	9489849	9492426	9490712	9490875	+/-	HERVL	ERVL	I	4U
NM_001013656	4/4	10	9489849	9492426	9491087	9491327	+/+	MLT1B	MaLR	I	4U
NM_001013656	4/4	10	9489849	9492426	9491327	9492890	+/+	HERVL-A1	ERVL	P	4U
NM_012228	6/6	10	23449692	23450093	23449966	23450038	+/-	MSTA	MaLR	I	4U
NM_012228	6/6	10	23449692	23450093	23450070	23450450	+/-	MSTA	MaLR	P	4U
NM_014317	2/12	10	27031096	27031129	27029762	27031255	+/+	THE1D-int	MaLR	F	3
NM_001007094	8/8	10	38446323	38452282	38451855	38452112	+/-	MSTA	MaLR	I	4U
NM_003421	7/7	10	38446323	38452282	38451855	38452112	+/-	MSTA	MaLR	I	4U
NM_032770	3/5	10	42302432	42302580	42301977	42302470	+/+	MER9B	ERVK	P	4C
NM_032770	3/5	10	42302432	42302580	42302474	42307882	+/+	HERVK9	ERVK	P	4B
NM_032770	4/5	10	42307533	42307796	42302474	42307882	+/+	HERVK9	ERVK	F	5
NM_032770	5/5	10	42309468	42310790	42307859	42309559	+/+	HERVK9	ERVK	P	5
NM_032770	5/5	10	42309468	42310790	42309562	42310056	+/+	MER9B	ERVK	I	5
NM_032770	5/5	10	42309468	42310790	42310352	42310865	+/+	MER9	ERVK	P	5
NM_153034	2/2	10	47990430	47993870	47992297	47992389	+/-	MLT1H2	MaLR	I	6U3
NM_182554	3/4	10	50586412	50588014	50586251	50586781	+/-	MLT1K	MaLR	P	4B
NM_182554	3/4	10	50586412	50588014	50587226	50587671	+/+	LTR67	ERVL	I	4U
NM_199452	1/7	10	63950212	63950362	63950009	63950386	+/+	MSTC	MaLR	F	1
NM_199451	8/8	10	64099972	64101777	64100180	64100299	+/-	MLT2A1	ERVL	I	4U
NM_199452	7/7	10	64099972	64101777	64100180	64100299	+/-	MLT2A1	ERVL	I	4U
NM_005729	6/6	10	80783468	80785093	80784744	80785135	+/+	MSTA	MaLR	P	4U
NM_032372	5/5	10	82116423	82117809	82116960	82117376	+/-	LTR14B	ERVK	I	4U
NM_207372	7/7	10	82393728	82396296	82395352	82395513	+/+	LTR16D	ERVL	I	4U
NM_001009610	7/7	10	89117070	89120432	89118863	89119237	+/+	MLT1A	MaLR	I	4U
NM_001010987	2/2	10	91133055	91134941	91134526	91134970	+/+	LTR24	ERV1	P	4U
NM_001548	2/3	10	91149631	91149740	91149415	91149817	+/+	MLT1B	MaLR	F	3
NM_005063	6/6	10	102110480	102114577	102111504	102111710	+/-	MLT1L	MaLR	I	4U
NM_001227	7/7	10	115479059	115480652	115479820	115480277	+/-	LTR33A	ERVL	I	4U
NM_033338	8/8	10	115479059	115480652	115479820	115480277	+/-	LTR33A	ERVL	I	4U
NM_033339	8/8	10	115479059	115480652	115479820	115480277	+/-	LTR33A	ERVL	I	4U
NM_033340	8/8	10	115479059	115480652	115479820	115480277	+/-	LTR33A	ERVL	I	4U
NM_024889	12/12	10	115530350	115532181	115532179	115532579	+/+	MSTA	MaLR	P	4U
NM_198515	9/9	10	118128824	118129530	118129178	118129579	+/+	MSTA	MaLR	P	4U
NM_178816	4/4	10	119802776	119805726	119802771	119802965	+/-	MLT1A0	MaLR	P	5
NM_206861	1/20	10	123738678	123738993	123738264	123738981	+/+	MER50	ERV1	P	1
NM_206862	1/23	10	123738678	123738993	123738264	123738981	+/+	MER50	ERV1	P	1
NM_001609	11/11	10	124803200	124807795	124804639	124804988	+/-	THE1A	MaLR	I	4U
NM_001609	11/11	10	124803200	124807795	124804988	124805338	+/-	THE1A-int	MaLR	I	4U
NM_001609	11/11	10	124803200	124807795	124805337	124805686	+/-	THE1A-int	MaLR	I	4U
NM_001609	11/11	10	124803200	124807795	124805686	124806036	+/-	THE1A	MaLR	I	4U
NM_006541	13/13	10	131872121	131872774	131871944	131872173	+/+	MER39	ERV1	P	5
NM_030626	11/11	10	134038559	134043412	134039942	134040131	+/-	MLT1F1	MaLR	I	4U
NM_182612	9/9	11	757224	757960	757612	757848	-/+	MLT1A0	MaLR	I	5
NM_007105	4/4	11	2865903	2866441	2866203	2866364	-/+	MLT1J2	MaLR	I	4C
NM_007152	1/6	11	3356843	3356891	3356513	3357203	-/-	HERV70	ERV1	F	2B
NM_144663	4/4	11	4549228	4549435	4548562	4549293	-/+	HERV16	ERVL	P	4C
NM_144663	1/4	11	4555485	4555626	4555263	4555843	-/-	LTR18B	ERVL	F	2C
NM_012402	5/8	11	6456543	6456765	6456554	6456613	-/-	LTR27	ERV1	I	3
NM_198462	29/33	11	30837062	30837181	30837154	30837185	-/+	LTR67	ERVL	P	5
NM_000611	4/4	11	33681133	33688465	33683597	33683919	-/+	MLT2B3	ERVL	I	4U
NM_203329	5/5	11	33681133	33688465	33683597	33683919	-/+	MLT2B3	ERVL	I	4U
NM_203330	6/6	11	33681133	33688465	33683597	33683919	-/+	MLT2B3	ERVL	I	4U
NM_203331	5/5	11	33681133	33688465	33683597	33683919	-/+	MLT2B3	ERVL	I	4U
NM_015430	7/12	11	35430011	35430062	35429792	35430140	-/+	MLT1A0	MaLR	F	3
NM_207428	2/2	11	36247409	36249953	36247809	36248165	-/+	MLT1I	MaLR	I	6U3
NM_207428	2/2	11	36247409	36249953	36248165	36248263	-/+	MER74A	ERVL	I	6U3
NM_207428	2/2	11	36247409	36249953	36248290	36248761	-/+	MER74A	ERVL	I	6U3
NM_207428	2/2	11	36247409	36249953	36249629	36249779	-/+	MER74B	ERVL	I	6C
NM_201648	6/6	11	58232806	58234217	58232479	58232831	-/+	MLT1A1	MaLR	P	4U
NM_201648	6/6	11	58232806	58234217	58232851	58232922	-/+	MLT1A1	MaLR	I	4U
NM_017878	4/4	11	63076817	63077113	63076653	63076820	-/-	MLT1A0	MaLR	P	4U
NM_138368	1/1	11	65299955	65304118	65301410	65301746	-/+	MSTD	MaLR	I	6U3
NM_173578	3/3	11	67126926	67129150	67126852	67127400	-/-	LTR26	ERV1	P	6U3
NM_173578	3/3	11	67126926	67129150	67128360	67128393	-/-	LTR26	ERV1	I	6C
NM_173578	3/3	11	67126926	67129150	67127400	67128360	-/-	LTR5_Hs	ERVK	I	6U3
NM_000695	10/10	11	67186212	67187446	67186194	67186622	-/-	MER65B	ERV1	P	4U
NM_001004327	1/3	11	69180548	69182379	69180464	69180823	-/-	THE1B	MaLR	P	6U3
NM_001360	9/9	11	70823110	70824533	70823071	70823144	-/-	LTR41	ERVL	P	4U
NM_001360	9/9	11	70823110	70824533	70823510	70823651	-/-	LTR41	ERVL	I	4U
NM_023930	2/2	11	77404409	77405964	77404385	77404596	-/-	LTR16A1	ERVL	P	6U3
NM_020358	1/8	11	89181252	89181391	89181159	89181276	-/-	MLT2F	ERVL	P	1
NM_002424	10/10	11	102088539	102089398	102088349	102088785	-/-	MLT1C	MaLR	P	4U
NM_199438	1/18	11	129322249	129322727	129322631	129323018	-/+	LTR52	ERVL	P	2U
NM_199439	1/16	11	129322249	129322727	129322631	129323018	-/+	LTR52	ERVL	P	2U
NM_005705	9/9	11	2295668	2296006	2295591	2295854	+/-	MLT1E2	MaLR	P	4B
NM_139022	10/10	11	2295668	2296006	2295591	2295854	+/-	MLT1E2	MaLR	P	4B
NM_139024	9/9	11	2295668	2296006	2295591	2295854	+/-	MLT1E2	MaLR	P	5
NM_173590	3/3	11	3199375	3200932	3200560	3200983	+/+	MLT1D	MaLR	P	6U3
NM_006074	8/9	11	5686858	5687948	5687581	5687996	+/-	MLT1C	MaLR	P	4U
NM_006074	9/9	11	5687963	5688668	5687581	5687996	+/-	MLT1C	MaLR	P	5
NM_001009913	5/5	11	17350128	17355444	17348496	17354503	+/+	HUERS-P3	ERV1	P	4B
NM_001009913	5/5	11	17350128	17355444	17354504	17355319	+/+	HUERS-P3	ERV1	I	4U
NM_152636	7/7	11	28308518	28311519	28310627	28310794	+/+	MLT1C	MaLR	I	5
NM_152636	7/7	11	28308518	28311519	28311089	28311332	+/+	MLT1C	MaLR	I	5
NM_024774	16/16	11	32971279	32971438	32971202	32971588	+/-	MSTD	MaLR	F	5
NM_020229	2/8	11	45073865	45074028	45073618	45074047	+/+	MLT1J	MaLR	F	2B
NM_001001679	5/5	11	45366002	45366635	45365791	45366226	+/+	MLT1H	MaLR	P	5
NM_001001679	5/5	11	45366002	45366635	45366269	45366317	+/+	MLT1H	MaLR	I	5
NM_018389	2/2	11	45788902	45791142	45790535	45790865	+/-	MLT1A0	MaLR	I	4U
NM_001013666	1/1	11	57808144	57812436	57811782	57811983	+/+	MSTA	MaLR	I	6U3
NM_080661	1/7	11	58467297	58467371	58467158	58467590	+/+	MER57B	ERV1	F	2B
NM_080661	2/7	11	58467591	58467715	58467590	58468291	+/+	MER57B-int	ERV1	F	3
NM_022074	4/4	11	58675798	58679085	58679038	58679183	+/+	LTR47A	ERVL	P	4U
NM_022074	4/4	11	58675798	58679085	58678506	58678759	+/+	MER4B-int	ERV1	I	4U
NM_198847	4/4	11	58675798	58679085	58679038	58679183	+/+	LTR47A	ERVL	P	4U
NM_198847	4/4	11	58675798	58679085	58678506	58678759	+/+	MER4B-int	ERV1	I	4U
NM_177963	8/8	11	66572630	66574905	66573958	66574230	+/-	LTR16A1	ERVL	I	4U
NM_000694	10/10	11	67551792	67553317	67553199	67553395	+/+	LOR1a	ERV1	P	4U
NM_145308	3/3	11	70387540	70388867	70387462	70387757	+/+	MLT1B	MaLR	P	4B
NM_145308	3/3	11	70387540	70388867	70388334	70388517	+/+	MLT1A0	MaLR	I	4U
NM_145308	3/3	11	70387540	70388867	70388785	70388917	+/+	MLT1A0	MaLR	P	4U
NM_173556	12/12	11	85308039	85308699	85308652	85309014	+/-	THE1B	MaLR	P	4U
NM_015423	6/6	11	105472679	105474629	105473360	105473454	+/-	MLT1L	MaLR	I	4U
NM_015423	6/6	11	105472679	105474629	105473484	105473678	+/-	MLT1L	MaLR	I	4U
NM_004109	4/4	11	109838287	109840814	109840180	109840571	+/-	MSTD	MaLR	I	4U
NM_022761	4/4	11	111259704	111261908	111261299	111261603	+/-	MER110	ERV1	I	4U
NM_001001681	3/7	11	119012844	119012948	119012632	119013027	+/+	MSTD	MaLR	F	3
NM_032811	8/8	11	124007198	124009440	124007648	124007994	+/-	MLT1A0	MaLR	I	4U
NM_203452	3/3	11	124873402	124874630	124873598	124873672	+/+	PRIMA4-int	ERV1	I	5
NM_173580	2/3	11	130088298	130088405	130088296	130088429	+/-	MER21C	ERV1	F	3
NM_173580	3/3	11	130089250	130092457	130090854	130091325	+/-	MLT1J	MaLR	I	4U
NM_001644	5/5	12	7693263	7693559	7692997	7693321	-/+	MLT1F	MaLR	P	4U
NM_005889	4/4	12	7693263	7693559	7692997	7693321	-/+	MLT1F	MaLR	P	5
NM_130441	1/7	12	7792975	7793336	7792859	7793134	-/-	LTR53	ERVL	P	1
NM_203503	1/6	12	7792975	7793336	7792859	7793134	-/-	LTR53	ERVL	P	1
NM_153449	3/12	12	7907231	7907320	7906217	7907295	-/+	LTR12C	ERV1	P	2C
NM_005127	5/5	12	9896235	9897274	9896064	9896529	-/-	MER65C	ERV1	P	4U
NM_005127	5/5	12	9896235	9897274	9896538	9896585	-/+	MER67C	ERV1	I	4U
NM_005127	5/5	12	9896235	9897274	9896598	9896737	-/+	MER67D	ERV1	I	4U
NM_207375	5/5	12	9942538	9942842	9942641	9943163	-/-	MER61C-int	ERV1	P	4B
NM_207434	2/3	12	9994767	9995945	9994807	9995013	-/+	LOR1b	ERV1	I	1
NM_207434	2/3	12	9994767	9995945	9995013	9995418	-/+	LOR1b-int	ERV1	I	1
NM_207434	2/3	12	9994767	9995945	9995385	9995622	-/+	LOR1-int	ERV1	I	1
NM_207434	2/3	12	9994767	9995945	9995777	9995941	-/+	LOR1-int	ERV1	I	1
NM_007360	10/10	12	10416219	10417097	10416124	10416646	-/-	MLT1-int	MaLR	P	4U
NM_007360	10/10	12	10416219	10417097	10416692	10416942	-/-	MLT1-int	MaLR	I	4U
NM_007360	10/10	12	10416219	10417097	10416927	10416974	-/-	MLT1-int	MaLR	I	4U
NM_182558	2/3	12	13420424	13420626	13420614	13421089	-/-	MLT2B1	ERVL	P	2U
NM_182558	1/3	12	13420714	13420912	13420614	13421089	-/-	MLT2B1	ERVL	F	1
NM_005075	2/13	12	21363572	21363780	21363546	21363901	-/+	MER70B	ERVL	F	2B
NM_005075	1/13	12	21368794	21368856	21367800	21370152	-/-	MER4B-int	ERV1	F	1
NM_183378	28/28	12	29471755	29471848	29471689	29471913	-/+	MLT1A0	MaLR	F	4B
NM_183378	26/28	12	29483527	29483634	29483218	29483654	-/+	MER34B	ERV1	F	3
NM_021238	2/7	12	31349186	31349324	31349178	31349897	-/-	MER84-int	ERV1	F	1
NM_001012424	6/6	12	40837175	40840895	40837118	40837542	-/-	MSTB2	MaLR	P	5
NM_005748	4/4	12	40837175	40840895	40837118	40837542	-/-	MSTB2	MaLR	P	4U
NM_015899	2/3	12	43856290	43856483	43855889	43856476	-/+	LTR14B	ERVK	P	1
NM_001874	1/9	12	67643215	67643287	67643174	67643575	-/+	MER39B	ERV1	F	1
NM_032735	3/3	12	68363285	68364655	68363436	68363884	-/+	MER4A1	ERV1	I	4U
NM_032606	3/18	12	74051125	74051529	74051047	74051561	-/-	MLT2A2	ERVL	F	1
NM_016122	2/17	12	93331518	93331571	93331477	93331691	-/+	MER39	ERV1	F	1
NM_017600	4/10	12	99055803	99056214	99055615	99056098	-/-	LTR22C	ERVK	P	1
NM_017600	4/10	12	99055803	99056214	99056100	99059243	-/-	HERVK22	ERVK	P	1
NM_017600	3/10	12	99057847	99058115	99056100	99059243	-/-	HERVK22	ERVK	F	1
NM_016575	15/15	12	102668555	102673399	102668776	102669176	-/-	LTR16A	ERVL	I	5
NM_004072	2/3	12	107226238	107226451	107226183	107226697	-/+	MLT1H	MaLR	F	1
NM_003006	3/3	12	107518147	107520129	107518133	107518155	-/+	MER31A	ERV1	P	4U
NM_207435	1/5	12	108968014	108968220	108968216	108968454	-/+	MLT1K	MaLR	P	1
NM_016534	2/2	12	110740292	110741001	110740243	110740634	-/-	MLT1J2	MaLR	P	5
NM_138341	5/13	12	110879259	110879311	110879018	110879385	-/+	MLT1A0	MaLR	F	1
NM_183238	5/5	12	132108397	132114098	132109529	132109643	-/-	LTR33	ERVL	I	4U
NM_017417	1/11	12	4700012	4700315	4699434	4700020	+/-	LTR14C	ERVK	P	2U
NM_001007033	6/6	12	8521182	8522193	8521715	8521822	+/-	MLT1F	MaLR	I	4U
NM_020734	1/9	12	8725553	8725681	8725211	8725995	+/+	MER21C	ERV1	F	1
NM_144670	8/8	12	8930369	8930864	8930551	8930724	+/-	MLT1B	MaLR	I	5
NM_001004419	6/6	12	9738622	9739874	9738920	9739133	+/-	THE1B	MaLR	I	4U
NM_001004420	5/5	12	9738622	9739874	9738920	9739133	+/-	THE1B	MaLR	I	5
NM_013269	5/5	12	9738622	9739874	9738920	9739133	+/-	THE1B	MaLR	I	4U
NM_138337	6/6	12	10028735	10029459	10028829	10029187	+/-	MER4B	ERV1	I	4B
NM_138337	6/6	12	10028735	10029459	10029188	10030394	+/-	MER4B-int	ERV1	P	4U
NM_201623	5/5	12	10028735	10029459	10028829	10029187	+/-	MER4B	ERV1	I	4B
NM_201623	5/5	12	10028735	10029459	10029188	10030394	+/-	MER4B-int	ERV1	P	4U
NM_201625	5/5	12	10028735	10029459	10028829	10029187	+/-	MER4B	ERV1	I	5
NM_201625	5/5	12	10028735	10029459	10029188	10030394	+/-	MER4B-int	ERV1	P	5
NM_207345	1/9	12	10074542	10074838	10074437	10074557	+/-	MER52C	ERV1	P	1
NM_207345	3/9	12	10095856	10095960	10095886	10096044	+/+	MLT1J2	MaLR	P	1
NM_001013697	1/1	12	10897192	10901130	10898741	10899150	+/+	MSTA	MaLR	I	6U3
NM_001013697	1/1	12	10897192	10901130	10899150	10900766	+/+	MSTA-int	MaLR	I	6U3
NM_001013697	1/1	12	10897192	10901130	10900767	10901184	+/+	MSTA	MaLR	P	6U3
NM_032834	3/3	12	34070064	34072501	34071855	34072329	+/-	MLT1C	MaLR	I	6U3
NM_173599	13/19	12	38416778	38416968	38416589	38417090	+/+	MLT1H1	MaLR	F	5
NM_016488	11/13	12	41122709	41122810	41122267	41122731	+/+	LTR22A	ERVK	P	3
NM_016488	11/13	12	41122709	41122810	41122734	41123623	+/+	HERVK22	ERVK	P	3
NM_016488	12/13	12	41126134	41126359	41123634	41126538	+/+	HERVK22	ERVK	F	3
NM_016488	13/13	12	41126660	41128689	41126771	41127225	+/+	LTR22A	ERVK	I	4U
NM_016488	13/13	12	41126660	41128689	41126527	41126768	+/+	HERVK22	ERVK	P	4B
NM_016123	12/12	12	42466749	42468164	42467407	42467843	+/+	MLT1E1A	MaLR	I	4U
NM_016123	12/12	12	42466749	42468164	42468146	42468207	+/+	MLT1E1A	MaLR	P	4U
NM_006191	2/13	12	54786638	54786767	54786607	54786715	+/-	MER50-int	ERV1	P	3
NM_005538	2/2	12	56129326	56130876	56130630	56131066	+/+	LTR33	ERVL	P	4U
NM_031473	12/12	12	109068395	109069705	109069323	109069509	+/+	MER68	ERVL	I	4U
NM_031473	12/12	12	109068395	109069705	109069626	109069974	+/+	MER68	ERVL	P	4U
NM_002834	16/16	12	111406348	111410436	111407123	111407470	+/-	MLT1H	MaLR	I	5
NM_002834	16/16	12	111406348	111410436	111407552	111407611	+/-	MLT1H	MaLR	I	5
NM_006187	16/16	12	111870486	111873772	111871598	111871660	+/-	LTR33A	ERVL	I	4U
NM_006187	16/16	12	111870486	111873772	111873194	111873400	+/+	HERV16	ERVL	I	4U
NM_016817	11/11	12	111910898	111911741	111911715	111912489	+/+	MER21C	ERV1	P	4U
NM_002562	13/13	12	120084827	120086591	120086064	120086296	+/+	MLT1G	MaLR	I	4U
NM_177427	12/12	12	120084827	120086591	120086064	120086296	+/+	MLT1G	MaLR	I	5
NM_024623	8/8	12	121988509	121989468	121988968	121989061	+/-	LTR16A1	ERVL	I	4U
NM_152943	6/7	12	132380363	132380469	132380282	132380646	+/-	MLT1A1	MaLR	F	1
NM_199255	15/17	13	18897846	18897973	18897492	18898079	-/+	MER54A	ERVL	F	4B
NM_152720	1/16	13	51631333	51631511	51631157	51631374	-/+	LTR26E	ERV1	P	1
NM_014953	21/21	13	72227541	72232017	72228688	72229055	-/+	THE1D	MaLR	I	4U
NM_001013669	2/2	13	73885094	73887078	73885443	73886967	-/+	MER52A	ERV1	I	4B
NM_000115	1/8	13	77447482	77447665	77446312	77447748	-/-	Harlequin	ERV1	F	1
NM_001014441	1/6	13	96339932	96340068	96338661	96340189	-/-	THE1B-int	MaLR	F	2C
NM_178514	1/1	13	110314334	110320599	110314700	110315065	-/-	THE1C	MaLR	I	6U3
NM_178514	1/1	13	110314334	110320599	110315065	110316533	-/-	THE1D-int	MaLR	I	6U3
NM_178514	1/1	13	110314334	110320599	110316533	110316908	-/-	THE1D	MaLR	I	6U3
NM_001014442	2/4	13	23362138	23362181	23361973	23362328	+/+	MLT1C-int	MaLR	F	1
NM_178540	4/4	13	23793133	23794665	23794616	23795002	+/-	MLT1C	MaLR	P	4U
NM_015972	2/2	13	27095011	27095583	27095553	27095619	+/+	LTR67	ERVL	P	4U
NM_015972	2/2	13	27095011	27095583	27095560	27095627	+/+	MLT1K	MaLR	P	4U
NM_000538	3/3	13	36299779	36301740	36301737	36302301	+/+	MLT1H	MaLR	P	4U
NM_031915	5/15	13	48936157	48936193	48936154	48936204	+/-	MER34	ERV1	F	3
NM_145019	3/5	13	50717448	50717556	50717089	50717764	+/-	LTR9	ERV1	F	3
NM_153456	2/2	13	96282744	96289812	96287026	96287387	+/-	MLT1J	MaLR	I	4U
NM_172370	1/5	13	104916592	104916682	104916470	104916945	+/-	MLT1G	MaLR	F	2B
NM_172370	4/5	13	104940250	104940542	104940052	104940531	+/+	MLT1E	MaLR	P	4B
NM_207440	3/3	13	112385588	112386812	112386477	112386898	+/+	LTR47B	ERVL	P	4U
NM_014430	2/7	14	23847524	23847876	23847838	23848200	-/+	LTR42	ERVL	P	1
NM_001911	5/5	14	24112563	24112856	24112258	24112567	-/+	MLT1A0	MaLR	P	4U
NM_177452	5/5	14	38686767	38689336	38686915	38687469	-/-	MLT1L	MaLR	I	4U
NM_002013	1/8	14	44674211	44674272	44674266	44674319	-/+	MER66C	ERV1	P	1
NM_001014830	4/5	14	49621597	49621766	49621083	49621600	-/-	MLT1F1	MaLR	P	3
NM_001014830	3/5	14	49625588	49625663	49625376	49625703	-/+	MLT1A0	MaLR	F	3
NM_016350	18/29	14	50291209	50291335	50291206	50291271	-/+	MER101-int	ERV1	P	3
NM_020921	20/32	14	50291209	50291335	50291206	50291271	-/+	MER101-int	ERV1	P	3
NM_182944	20/31	14	50291209	50291335	50291206	50291271	-/+	MER101-int	ERV1	P	3
NM_182945	20/31	14	50291209	50291335	50291206	50291271	-/+	MER101-int	ERV1	P	3
NM_182946	19/30	14	50291209	50291335	50291206	50291271	-/+	MER101-int	ERV1	P	3
NM_016350	17/29	14	50292959	50295098	50293024	50293479	-/+	MER101-int	ERV1	I	3
NM_020921	19/32	14	50292959	50295098	50293024	50293479	-/+	MER101-int	ERV1	I	3
NM_182944	19/31	14	50292959	50295098	50293024	50293479	-/+	MER101-int	ERV1	I	3
NM_182945	19/31	14	50292959	50295098	50293024	50293479	-/+	MER101-int	ERV1	I	3
NM_182946	18/30	14	50292959	50295098	50293024	50293479	-/+	MER101-int	ERV1	I	3
NM_198066	6/6	14	52311661	52314926	52312662	52312712	-/+	MER66B	ERV1	I	4U
NM_018168	6/6	14	57006347	57008061	57007153	57007663	-/+	MLT1H1	MaLR	I	4U
NM_022571	6/7	14	58992154	58992231	58991943	58992360	-/-	MLT1F1	MaLR	F	5
NM_174978	18/18	14	59972427	59973518	59972057	59972447	-/-	LTR52	ERVL	P	4U
NM_020810	5/5	14	60507921	60511665	60509672	60509977	-/-	MSTA	MaLR	I	4U
NM_001008726	3/3	14	63133510	63136444	63133462	63133838	-/-	THE1D	MaLR	P	6U3
NM_080666	3/3	14	63133510	63136444	63133462	63133838	-/-	THE1D	MaLR	P	6U3
NM_182526	8/8	14	66983553	66984402	66983506	66983865	-/-	MLT1A0	MaLR	P	5
NM_182526	8/8	14	66983553	66984402	66984185	66984591	-/+	MLT1J2	MaLR	P	5
NM_003814	1/2	14	70071266	70071485	70071242	70071313	-/+	LTR50	ERVL	P	1
NM_033141	11/13	14	70270226	70270268	70270084	70270673	-/+	MLT2B3	ERVL	F	3
NM_173850	2/6	14	94051909	94052244	94052214	94052615	-/-	MLT2F	ERVL	P	1
NM_005432	2/10	14	103248964	103249021	103248950	103249400	-/+	MER31A	ERV1	F	1
NM_182615	5/5	14	21392820	21394135	21392652	21393408	+/+	LTR41	ERVL	P	5
NM_004050	4/4	14	22847864	22850798	22850128	22850185	+/-	LTR65	ERV1	I	4U
NM_005794	1/9	14	23175421	23175821	23174674	23176757	+/+	HERV9	ERV1	F	1
NM_182908	1/9	14	23175421	23175821	23174674	23176757	+/+	HERV9	ERV1	F	1
NM_019839	1/1	14	23848000	23850798	23847838	23848200	+/+	LTR42	ERVL	P	6U5
NM_019839	1/1	14	23848000	23850798	23848359	23848415	+/+	LTR16C	ERVL	I	6U5
NM_138731	2/14	14	36766681	36766794	36766685	36766889	+/-	MLT1J2	MaLR	P	1
NM_181533	12/12	14	50440806	50441438	50441149	50441484	+/+	MLT1A0	MaLR	P	4U
NM_181814	11/11	14	50440806	50441438	50441149	50441484	+/+	MLT1A0	MaLR	P	4U
NM_182914	5/63	14	63623889	63623958	63623851	63623949	+/-	MER21C	ERV1	P	3
NM_021979	1/2	14	64072375	64072446	64072353	64072526	+/+	THE1B	MaLR	F	1
NM_007319	8/11	14	72745284	72745376	72744092	72745793	+/-	MER52A	ERV1	F	3
NM_015962	8/9	14	74271337	74271489	74271462	74271950	+/-	LTR15	ERV1	P	4U
NM_017437	16/16	14	91697748	91700296	91699653	91699814	+/+	THE1C	MaLR	I	4U
NM_017437	16/16	14	91697748	91700296	91700126	91700343	+/+	THE1C	MaLR	P	4U
NM_207443	2/2	14	94715588	94716023	94715690	94716047	+/+	MLT1J	MaLR	P	5
NM_020553	1/8	14	95187267	95188316	95187619	95187655	+/-	LTR24C	ERV1	I	1
NM_020553	1/8	14	95187267	95188316	95187844	95188465	+/-	LTR24C	ERV1	P	1
NM_020554	1/8	14	95187267	95188316	95187619	95187655	+/-	LTR24C	ERV1	I	1
NM_020554	1/8	14	95187267	95188316	95187844	95188465	+/-	LTR24C	ERV1	P	1
NM_020554	4/8	14	95199345	95199725	95198938	95199417	+/+	MER4C	ERV1	P	2U
NM_012468	1/5	14	95199345	95201166	95198938	95199417	+/+	MER4C	ERV1	P	2U
NM_014418	1/4	14	95199345	95201166	95198938	95199417	+/+	MER4C	ERV1	P	2U
NM_020550	1/6	14	95199345	95201166	95198938	95199417	+/+	MER4C	ERV1	P	2U
NM_020552	1/5	14	95199345	95201166	95198938	95199417	+/+	MER4C	ERV1	P	2U
NM_012468	2/5	14	95204215	95205707	95205618	95205747	+/-	MLT1D	MaLR	P	4U
NM_014418	2/4	14	95204215	95205707	95205618	95205747	+/-	MLT1D	MaLR	P	4U
NM_020550	3/6	14	95205640	95205707	95205618	95205747	+/-	MLT1D	MaLR	F	5
NM_020552	2/5	14	95205640	95205707	95205618	95205747	+/-	MLT1D	MaLR	F	3
NM_020553	5/8	14	95205640	95205707	95205618	95205747	+/-	MLT1D	MaLR	F	3
NM_020554	5/8	14	95205640	95205707	95205618	95205747	+/-	MLT1D	MaLR	F	3
NM_014418	4/4	14	95215161	95215923	95215384	95216005	+/+	MER41B	ERV1	P	5
NM_020550	6/6	14	95215161	95215923	95215384	95216005	+/+	MER41B	ERV1	P	5
NM_001007560	2/2	14	100207650	100208834	100208733	100208893	+/+	LTR16C	ERVL	P	6U3
NM_006291	11/11	14	102671308	102673529	102672320	102672610	+/-	MLT1D	MaLR	I	4U
NM_006291	11/11	14	102671308	102673529	102672895	102673100	+/-	MLT1D	MaLR	I	4U
NM_001969	12/12	14	102877052	102881112	102881095	102881423	+/+	MER65A	ERV1	P	4U
NM_183004	11/11	14	102877052	102881112	102881095	102881423	+/+	MER65A	ERV1	P	4U
NM_014792	2/2	14	105464419	105469554	105464593	105465018	+/-	MLT1D	MaLR	I	5
NM_017762	15/15	15	29025705	29026274	29025661	29025727	-/+	MER92C	ERV1	P	4U
NM_152596	10/10	15	39262219	39264083	39262895	39262951	-/+	MER66B	ERV1	I	4U
NM_173500	14/18	15	40862908	40863125	40862593	40862920	-/+	MLT1A0	MaLR	P	3
NM_024837	28/28	15	47937726	47939964	47937950	47938311	-/+	LTR37B	ERV1	I	4U
NM_000103	1/10	15	49417983	49418086	49417964	49418479	-/-	MER21A	ERV1	F	1
NM_031226	1/11	15	49417983	49418086	49417964	49418479	-/-	MER21A	ERV1	F	1
NM_022841	10/10	15	54166770	54166999	54166754	54167196	-/-	MLT1J	MaLR	F	4B
NM_001018089	16/16	15	58499100	58503253	58499366	58499448	-/+	MLT1F1	MaLR	I	4U
NM_001018089	16/16	15	58499100	58503253	58499448	58499607	-/+	MLT1F1	MaLR	I	4U
NM_024611	16/16	15	58499100	58503253	58499366	58499448	-/+	MLT1F1	MaLR	I	4U
NM_024611	16/16	15	58499100	58503253	58499448	58499607	-/+	MLT1F1	MaLR	I	4U
NM_014326	12/12	15	61986288	61987852	61986243	61986622	-/-	MLT1B	MaLR	P	4U
NM_000743	6/6	15	76674706	76676129	76675086	76675428	-/+	MLT1A0	MaLR	I	4U
NM_052919	1/4	15	82753539	82757403	82755684	82755762	-/-	MLT2A1	ERVL	I	1
NM_052919	1/4	15	82753539	82757403	82755775	82756212	-/-	MLT2A1	ERVL	I	1
NM_207446	4/4	15	90961684	90963693	90962924	90962998	-/-	LTR39-int	ERV1	I	4U
NM_001018029	13/13	15	97494051	97495855	97494094	97494439	-/-	MLT1A	MaLR	I	4U
NM_022905	13/13	15	97494051	97495855	97494094	97494439	-/-	MLT1A	MaLR	I	5
NM_207383	3/3	15	98702185	98703355	98702651	98702811	-/-	LTR33A	ERVL	I	5
NM_207383	3/3	15	98702185	98703355	98702256	98702402	-/+	MER4C	ERV1	I	5
NM_207383	3/3	15	98702185	98703355	98703109	98703542	-/+	MLT1J	MaLR	P	5
NM_001013704	1/1	15	99140073	99143917	99139992	99140209	-/-	MER34B	ERV1	P	6U3
NM_001013704	1/1	15	99140073	99143917	99140499	99140707	-/-	MER34B	ERV1	I	6U3
NM_001013704	1/1	15	99140073	99143917	99141009	99141153	-/-	MER34B	ERV1	I	6U3
NM_138323	14/14	15	99704469	99705505	99705487	99705659	-/-	LTR16D	ERVL	P	4B
NM_138324	15/15	15	99704469	99705505	99705487	99705659	-/-	LTR16D	ERVL	P	4C
NM_012125	1/2	15	32097719	32097958	32097757	32098679	+/-	LTR12	ERV1	P	1
NM_152595	2/2	15	32184348	32185927	32185349	32185518	+/+	LTR65	ERV1	I	5
NM_152595	2/2	15	32184348	32185927	32185559	32185643	+/+	MER90	ERV1	I	5
NM_015138	14/18	15	39556947	39557005	39556921	39557006	+/+	HERVIP10F	ERV1	F	3
NM_001005266	5/6	15	43626569	43626657	43626542	43627285	+/-	LTR17	ERV1	F	2B
NM_001005267	3/4	15	43626569	43626657	43626542	43627285	+/-	LTR17	ERV1	F	2B
NM_013243	12/12	15	49798896	49800514	49800113	49800165	+/+	LTR30	ERV1	I	4U
NM_013243	12/12	15	49798896	49800514	49800440	49800528	+/+	LTR30	ERV1	P	4U
NM_013243	12/12	15	49798896	49800514	49800165	49800439	+/+	LTR12	ERV1	I	4U
NM_024505	2/17	15	67054121	67054225	67054161	67055626	+/-	LTR12C	ERV1	P	1
NM_017705	2/9	15	67416733	67416894	67415100	67417207	+/+	HUERS-P1	ERV1	F	1
NM_017828	9/9	15	73420222	73421321	73421035	73421082	+/-	MLT2B4	ERVL	I	5
NM_017828	9/9	15	73420222	73421321	73420405	73420454	+/+	MLT1A	MaLR	I	5
NM_017828	9/9	15	73420222	73421321	73420461	73420661	+/+	MLT1A	MaLR	I	5
NM_147188	7/7	15	74012080	74013999	74013393	74013797	+/+	MLT1J	MaLR	I	4U
NM_173528	2/8	15	79206985	79207120	79205564	79207117	+/-	MER65A-int	ERV1	P	1
NM_172217	21/21	15	79387506	79392156	79388553	79388990	+/-	MLT1G1	MaLR	I	4U
NM_004513	8/8	15	79388000	79392156	79388553	79388990	+/-	MLT1G1	MaLR	I	4U
NM_014630	3/12	15	83122417	83122547	83122409	83122907	+/-	LTR9B	ERV1	F	1
NM_152454	1/3	15	85921163	85921282	85920954	85921365	+/+	MSTC	MaLR	F	1
NM_014848	2/15	15	89472956	89473044	89472688	89473307	+/+	MER39B	ERV1	F	1
NM_001271	38/38	15	91364245	91366396	91366330	91366713	+/-	MSTB	MaLR	P	4U
NM_182510	4/4	16	1054093	1056527	1054813	1055198	-/-	MLT1C	MaLR	I	6U3
NM_182510	3/4	16	1056919	1057044	1056737	1057098	-/+	MSTA	MaLR	F	1
NM_024023	9/15	16	1385645	1385814	1385522	1385748	-/+	MER77	ERVL	P	3
NM_005061	10/10	16	1934581	1934895	1934110	1934739	-/+	LTR8	ERV1	P	4U
NM_001012731	3/3	16	2651151	2653409	2650263	2651289	-/-	LTR13	ERVK	P	6U3
NM_001012731	3/3	16	2651151	2653409	2651289	2658375	-/-	HERVK13	ERVK	P	6B
NM_001012731	2/3	16	2659412	2662572	2658708	2659526	-/-	HERVK13	ERVK	P	1
NM_001012731	2/3	16	2659412	2662572	2659526	2660539	-/-	LTR13	ERVK	I	1
NM_152891	6/6	16	2773954	2774804	2773911	2774295	-/-	MLT1E3	MaLR	P	4U
NM_000243	2/10	16	3244158	3244791	3244108	3244165	-/+	LTR75_1	ERV1	P	3
NM_021646	6/6	16	4740815	4743060	4741620	4741752	-/+	MLT1C	MaLR	I	4U
NM_182617	2/15	16	20494244	20494279	20494210	20494598	-/-	MLT2A1	ERVL	F	1
NM_001014444	1/9	16	21221799	21221918	21221717	21222067	-/-	THE1B	MaLR	F	1
NM_145237	6/6	16	21715451	21715934	21715365	21715787	-/-	LTR52	ERVL	P	4U
NM_173806	3/5	16	21914059	21914130	21913838	21914221	-/+	MSTA	MaLR	F	2B
NM_133451	10/10	16	23440838	23442239	23441505	23442015	-/-	MLT1F	MaLR	I	5
NM_133451	10/10	16	23440838	23442239	23441311	23441389	-/+	LTR67	ERVL	I	5
NM_133451	9/10	16	23442332	23443276	23442475	23442870	-/+	MLT1B	MaLR	I	4U
NM_207448	3/3	16	24580243	24582826	24581959	24582092	-/-	MER77	ERVL	I	6C
NM_207448	3/3	16	24580243	24582826	24582403	24582838	-/-	MER77	ERVL	P	6U5
NM_001004299	16/17	16	45065661	45065742	45065710	45065842	-/-	MER41G	ERV1	P	5
NM_018092	1/9	16	45734990	45735409	45735125	45735353	-/+	LTR12C	ERV1	I	2U
NM_153337	5/5	16	49257970	49258328	49258249	49258501	-/+	MLT1K	MaLR	P	5
NM_022355	1/11	16	66590778	66590857	66589436	66590863	-/+	LTR12C	ERV1	F	1
NM_058219	1/1	16	68841634	68843334	68841548	68841789	-/-	LOR1-int	ERV1	P	6U3
NM_006961	6/6	16	70065562	70067676	70066175	70066325	-/-	MLT1K	MaLR	I	4U
NM_006961	6/6	16	70065562	70067676	70066394	70066631	-/-	MLT1K	MaLR	I	4B
NM_017853	4/4	16	70676258	70678202	70676223	70676434	-/-	MLT1L	MaLR	P	4U
NM_152649	11/11	16	73263261	73263937	73263218	73263658	-/-	MLT1H	MaLR	P	4U
NM_021615	4/4	16	74064525	74065317	74064475	74064594	-/-	MLT1H	MaLR	P	5
NM_021615	4/4	16	74064525	74065317	74064714	74064873	-/-	MLT1H	MaLR	I	5
NM_021615	4/4	16	74064525	74065317	74064602	74064717	-/+	MLT1H	MaLR	I	5
NM_021615	4/4	16	74064525	74065317	74064897	74065289	-/+	MER34B	ERV1	I	5
NM_021615	3/4	16	74068449	74071243	74068442	74068497	-/+	MLT1A0	MaLR	P	6U3
NM_021615	3/4	16	74068449	74071243	74068658	74068785	-/+	LTR67	ERVL	I	6U3
NM_012091	11/11	16	74190498	74191747	74190793	74191187	-/-	MLT1K	MaLR	I	4U
NM_001001682	2/3	16	87160467	87161711	87160234	87160594	-/+	MER66B	ERV1	P	2C
NM_001001682	1/3	16	87162466	87164049	87163273	87163432	-/-	MLT1B	MaLR	I	1
NM_000512	14/14	16	87407643	87408434	87407589	87408076	-/+	MER4A	ERV1	P	4U
NM_052996	3/3	16	88650476	88652443	88650432	88650919	-/-	LTR2B	ERV1	P	4U
NM_052996	3/3	16	88650476	88652443	88650919	88650961	-/+	LTR10D	ERV1	I	4U
NM_005823	1/17	16	751133	751175	750974	751307	+/+	MER54B	ERVL	F	1
NM_013404	1/17	16	751133	751175	750974	751307	+/+	MER54B	ERVL	F	1
NM_020912	9/9	16	2930033	2930152	2930099	2930302	+/-	MLT1F	MaLR	P	4U
NM_001012631	8/8	16	3058991	3059668	3059594	3059805	+/-	THE1D	MaLR	P	4U
NM_001012632	7/7	16	3058991	3059668	3059594	3059805	+/-	THE1D	MaLR	P	4U
NM_001012634	6/6	16	3058991	3059668	3059594	3059805	+/-	THE1D	MaLR	P	4U
NM_001012635	6/6	16	3058991	3059668	3059594	3059805	+/-	THE1D	MaLR	P	4U
NM_001012636	5/5	16	3058991	3059668	3059594	3059805	+/-	THE1D	MaLR	P	4U
NM_001012718	7/7	16	3058991	3059668	3059594	3059805	+/-	THE1D	MaLR	P	4U
NM_004221	7/7	16	3058991	3059668	3059594	3059805	+/-	THE1D	MaLR	P	4U
NM_001012633	8/8	16	3059282	3059668	3059594	3059805	+/-	THE1D	MaLR	P	4U
NM_005223	1/9	16	3642940	3645046	3643004	3643395	+/+	MLT1C	MaLR	I	1
NM_000246	21/24	16	10925235	10927350	10926273	10926669	+/-	MLT1G1	MaLR	I	5
NM_173803	3/3	16	15409290	15411044	15410659	15411085	+/+	LTR7B	ERV1	P	4U
NM_016138	6/6	16	18996903	18998851	18997778	18998130	+/+	MLT1A0	MaLR	I	4U
NM_016138	6/6	16	18996903	18998851	18998742	19000767	+/+	MER41-int	ERV1	P	4U
NM_001010845	2/15	16	20370907	20371289	20370935	20371344	+/+	MLT2A1	ERVL	P	1
NM_145865	2/2	16	21168552	21171251	21170600	21170744	+/+	MLT1B	MaLR	I	4U
NM_145865	2/2	16	21168552	21171251	21171054	21171309	+/+	MLT1B	MaLR	P	4U
NM_170664	1/19	16	21623784	21623859	21623473	21623959	+/-	LTR45B	ERV1	F	2B
NM_032486	6/6	16	23585868	23588683	23587224	23587368	+/-	MLT1J	MaLR	I	4U
NM_032486	6/6	16	23585868	23588683	23587367	23587509	+/-	MLT1J	MaLR	I	4U
NM_032486	6/6	16	23585868	23588683	23587511	23587721	+/-	MLT1K	MaLR	I	4U
NM_032486	6/6	16	23585868	23588683	23588068	23588205	+/-	MLT1K	MaLR	I	4U
NM_032486	6/6	16	23585868	23588683	23588276	23588474	+/-	MLT1K	MaLR	I	4U
NM_022097	7/7	16	23676351	23677757	23677077	23677629	+/-	MLT1K	MaLR	I	4U
NM_021798	1/9	16	27346079	27346183	27345653	27346080	+/-	MLT1K	MaLR	P	1
NM_024742	4/4	16	31383215	31385988	31384127	31384454	+/-	LTR13	ERVK	I	4U
NM_024048	1/9	16	31619434	31619560	31619204	31619887	+/+	HERV70	ERV1	F	1
NM_001004300	1/5	16	31632095	31632257	31631974	31632737	+/+	HERV70	ERV1	F	2B
NM_001004300	5/5	16	31678178	31680365	31679959	31680099	+/+	MLT1H	MaLR	I	4U
NM_003414	1/4	16	31792660	31792791	31792506	31793161	+/+	HERV70	ERV1	F	2B
NM_207449	1/1	16	47936029	47941966	47937777	47938069	+/-	MLT1J2	MaLR	I	6U5
NM_207449	1/1	16	47936029	47941966	47938485	47939020	+/-	MLT1K	MaLR	I	6U5
NM_207449	1/1	16	47936029	47941966	47941651	47942009	+/+	MLT1A	MaLR	P	6U3
NM_020465	16/16	16	57102826	57105023	57104981	57105080	+/+	LTR64	ERV1	P	4U
NM_022910	16/16	16	57104582	57105023	57104981	57105080	+/+	LTR64	ERV1	P	5
NM_024922	13/13	16	65564257	65566552	65565500	65566790	+/+	LTR12C	ERV1	P	4U
NM_138994	1/14	16	74901249	74901304	74901038	74901380	+/+	THE1A	MaLR	F	2B
NM_130792	5/6	16	77348337	77348413	77348158	77348645	+/+	MLT1F	MaLR	F	3
NM_153238	1/3	16	83874064	83874664	83873908	83874241	+/-	MLT1F1	MaLR	P	6B
NM_030928	10/10	16	87402023	87403166	87402554	87402627	+/+	MLT1D	MaLR	I	4U
NM_030928	10/10	16	87402023	87403166	87402919	87402991	+/+	MLT1D	MaLR	I	4U
NM_030928	10/10	16	87402023	87403166	87403032	87403173	+/+	MLT1D	MaLR	P	4U
NM_173617	3/4	16	87754124	87755468	87754576	87754656	+/+	MLT1D	MaLR	I	4U
NM_153025	3/3	16	88263194	88265176	88265132	88265316	+/+	MER4C	ERV1	P	4U
NM_014922	16/16	17	5358162	5359117	5357783	5358193	-/+	MER41B	ERV1	P	4U
NM_014922	16/16	17	5358162	5359117	5358313	5358435	-/+	MER41A	ERV1	I	4U
NM_033004	17/17	17	5358162	5359117	5357783	5358193	-/+	MER41B	ERV1	P	4U
NM_033004	17/17	17	5358162	5359117	5358313	5358435	-/+	MER41A	ERV1	I	4U
NM_033006	16/16	17	5358162	5359117	5357783	5358193	-/+	MER41B	ERV1	P	4U
NM_033006	16/16	17	5358162	5359117	5358313	5358435	-/+	MER41A	ERV1	I	4U
NM_033007	15/15	17	5358162	5359117	5357783	5358193	-/+	MER41B	ERV1	P	4U
NM_033007	15/15	17	5358162	5359117	5358313	5358435	-/+	MER41A	ERV1	I	4U
NM_014336	6/6	17	6268594	6269874	6268212	6268595	-/+	MER66B	ERV1	P	4U
NM_014336	6/6	17	6268594	6269874	6268908	6269022	-/+	MER66B	ERV1	I	4U
NM_213597	2/2	17	8212697	8214429	8212978	8213020	-/+	MLT1C	MaLR	I	4U
NM_001001684	2/2	17	14611624	14614288	14613843	14613923	-/-	LTR16C	ERVL	I	4U
NM_001001684	2/2	17	14611624	14614288	14613051	14613686	-/+	LTR41	ERVL	I	4U
NM_001001684	2/2	17	14611624	14614288	14613775	14613841	-/+	LTR41	ERVL	I	4U
NM_173622	4/4	17	15280057	15282245	15280844	15281533	-/+	LTR50	ERVL	I	4U
NM_207453	2/2	17	20373954	20374185	20373899	20374335	-/-	MLT1C	MaLR	F	5
NM_001004306	4/4	17	20707300	20709414	20707619	20708085	-/-	HERV35I	ERV1	I	4U
NM_001004306	4/4	17	20707300	20709414	20708081	20708303	-/-	HERV35I	ERV1	I	4U
NM_001004306	4/4	17	20707300	20709414	20708302	20708588	-/-	HERV35I	ERV1	I	4U
NM_207454	2/2	17	29925254	29928752	29926242	29926616	-/+	MLT1B	MaLR	I	4U
NM_152270	5/5	17	30701444	30704271	30702152	30702542	-/-	MLT1A	MaLR	I	4U
NM_018042	1/4	17	30783319	30783656	30783167	30783342	-/-	MER51A-int	ERV1	P	1
NM_018042	1/4	17	30783319	30783656	30783342	30783856	-/-	MER51A	ERV1	P	1
NM_144682	6/6	17	30786227	30792498	30790084	30790468	-/-	MLT1B	MaLR	I	4U
NM_004166	1/8	17	31352766	31353125	31353094	31353700	-/-	MER50	ERV1	P	1
NM_004167	1/9	17	31352766	31353125	31353094	31353700	-/-	MER50	ERV1	P	1
NM_032962	1/9	17	31352766	31353125	31353094	31353700	-/-	MER50	ERV1	P	1
NM_032964	1/8	17	31352766	31353125	31353094	31353700	-/-	MER50	ERV1	P	1
NM_032965	1/5	17	31352766	31353125	31353094	31353700	-/-	MER50	ERV1	P	1
NM_020405	14/14	17	34473082	34477738	34476845	34477350	-/-	MER87	ERV1	I	4U
NM_018530	1/8	17	35326860	35327319	35327192	35327602	-/+	LTR7B	ERV1	P	2U
NM_182497	2/9	17	36396081	36396152	36396043	36396430	-/+	MER83	ERV1	F	1
NM_032484	9/9	17	37594631	37595465	37594600	37594970	-/-	LTR16C	ERVL	P	4U
NM_004375	5/5	17	50384265	50384472	50384187	50384299	-/-	LTR72	ERV1	P	5
NM_004375	5/5	17	50384265	50384472	50384436	50384631	-/-	MER66-int	ERV1	P	5
NM_005082	9/9	17	52320269	52324589	52320063	52320740	-/-	MER21C	ERV1	P	4U
NM_006678	4/4	17	70048841	70049470	70048323	70049043	-/+	ERVL-E	ERVL	P	4U
NM_139018	7/7	17	70202047	70202985	70202001	70202478	-/-	MLT1D	MaLR	P	4U
NM_018414	9/9	17	72132441	72133204	72132397	72132603	-/-	LTR37A	ERV1	P	4U
NM_207458	2/2	17	76554633	76557340	76555153	76555247	-/-	MLT1E2	MaLR	I	4U
NM_207458	2/2	17	76554633	76557340	76556800	76556980	-/-	MLT1E2	MaLR	I	4U
NM_178519	4/4	17	76891218	76893757	76892449	76892705	-/+	MLT1C	MaLR	I	4U
NM_178519	4/4	17	76891218	76893757	76892779	76892866	-/+	MLT1C	MaLR	I	4U
NM_178519	3/4	17	76894060	76894212	76893867	76894274	-/+	MLT1C	MaLR	F	2B
NM_178519	2/4	17	76896024	76896239	76896213	76896268	-/+	MLT1J	MaLR	P	1
NM_153824	8/8	17	77483559	77484130	77483423	77483638	-/+	MLT2B4	ERVL	P	4U
NM_006907	7/7	17	77483559	77484543	77483423	77483638	-/+	MLT2B4	ERVL	P	4U
NM_198082	2/15	17	77758895	77759213	77758527	77758973	-/+	LTR8	ERV1	P	1
NM_198082	2/15	17	77758895	77759213	77758973	77759212	-/+	MER21A	ERV1	I	1
NM_015253	9/9	17	5964352	5968469	5968075	5968504	+/+	MLT1K	MaLR	P	4U
NM_207453	2/2	17	18258188	18258419	18258038	18258474	+/+	MLT1C	MaLR	F	5
NM_018242	17/17	17	19421231	19422938	19422523	19422962	+/+	MER65C	ERV1	P	4U
NM_015594	6/6	17	25914343	25914633	25914533	25915305	+/-	LTR5_Hs	ERVK	P	4B
NM_032322	5/5	17	26349805	26351051	26350586	26351123	+/+	MER77	ERVL	P	4U
NM_197939	4/4	17	26349805	26351051	26350586	26351123	+/+	MER77	ERVL	P	4U
NM_000413	1/6	17	37957509	37958574	37957560	37958104	+/-	MER21A	ERV1	I	2U
NM_005821	4/5	17	38545358	38545826	38545436	38546058	+/+	MER21C	ERV1	P	4B
NM_001004335	1/3	17	46769074	46770280	46769434	46769984	+/+	MLT2B3	ERVL	I	6B
NM_152460	1/3	17	70092651	70092723	70092553	70094665	+/+	HERVK3	ERVK	F	1
NM_173627	10/10	17	76024527	76026476	76026021	76026505	+/+	LTR64	ERV1	P	4U
NM_031416	4/7	18	1265966	1266078	1266060	1266546	-/-	MLT1D	MaLR	P	3
NM_031416	4/7	18	1265966	1266078	1265950	1266047	-/+	LTR41	ERVL	P	3
NM_031416	1/7	18	1349387	1349440	1349437	1349626	-/-	MLT2D	ERVL	P	1
NM_173464	17/17	18	6019387	6022274	6021497	6021736	-/-	MLT1H	MaLR	I	4U
NM_173817	1/10	18	10880477	10880690	10880397	10880770	-/-	THE1C	MaLR	F	1
NM_145287	1/3	18	14122273	14122429	14121933	14122668	-/-	HERV70	ERV1	F	2B
NM_001941	16/16	18	26825028	26828336	26825370	26825797	-/-	MER65C	ERV1	I	4U
NM_024423	17/17	18	26825028	26828336	26825370	26825797	-/-	MER65C	ERV1	I	5
NM_015847	16/16	18	46049213	46050186	46049690	46050346	-/+	MLT2F	ERVL	P	5
NM_002384	15/15	18	46049214	46050186	46049690	46050346	-/+	MLT2F	ERVL	P	5
NM_015844	16/16	18	46049214	46050186	46049690	46050346	-/+	MLT2F	ERVL	P	5
NM_015846	17/17	18	46049214	46050186	46049690	46050346	-/+	MLT2F	ERVL	P	5
NM_015845	14/14	18	46049996	46050186	46049690	46050346	-/+	MLT2F	ERVL	F	4C
NM_025214	12/12	18	50719790	50722644	50720205	50720434	-/-	LTR8A	ERV1	I	4U
NM_152728	4/4	18	59898222	59898616	59898586	59898665	-/-	LTR8A	ERV1	P	4C
NM_006566	7/7	18	65681174	65682655	65682112	65682353	-/+	MLT1K	MaLR	I	4U
NM_001008234	2/2	18	70411055	70412055	70411175	70411541	-/+	MLT1I	MaLR	I	5
NM_006701	3/3	18	75833855	75834844	75833925	75834370	-/+	MLT1C	MaLR	I	4U
NM_174886	2/4	18	3408140	3408213	3407972	3408336	+/-	MLT1J	MaLR	F	1
NM_006938	4/4	18	17463020	17464206	17463355	17463736	+/-	MER57A	ERV1	I	4U
NM_032347	6/6	18	31091889	31092356	31091638	31091959	+/+	LTR16A1	ERVL	P	4B
NM_007163	1/20	18	41448763	41449545	41449059	41449242	+/+	THE1D-int	MaLR	I	1
NM_007163	1/20	18	41448763	41449545	41449242	41449636	+/+	THE1D	MaLR	P	1
NM_145060	8/8	18	46173577	46174534	46173982	46174873	+/+	MER21C	ERV1	P	5
NM_173629	3/3	18	50416041	50417722	50416732	50417490	+/+	MER4E	ERV1	I	4U
NM_207462	2/2	19	595370	595457	595131	595407	-/+	MLT1D	MaLR	P	5
NM_006830	3/3	19	1548171	1549214	1548354	1548871	-/+	MLT1F	MaLR	I	5
NM_145173	2/2	19	2665564	2668873	2666359	2666713	-/+	MLT1E	MaLR	I	6U3
NM_213568	2/2	19	2685524	2688377	2686233	2686823	-/-	MLT1E1A	MaLR	I	6U3
NM_213568	2/2	19	2685524	2688377	2687177	2687723	-/+	MLT1E	MaLR	I	6U3
NM_001014373	1/1	19	4858741	4861019	4859023	4859299	-/-	MLT1D	MaLR	I	6U3
NM_000149	2/3	19	5797436	5797977	5797894	5798098	-/+	LTR7B	ERV1	P	1
NM_001011541	1/1	19	6956617	6957426	6957276	6957572	-/-	MLT1K	MaLR	P	6U5
NM_021155	7/7	19	7710881	7714126	7710819	7711285	-/-	LTR45B	ERV1	P	4U
NM_021155	7/7	19	7710881	7714126	7713387	7713474	-/-	MER21C	ERV1	I	4U
NM_144693	6/6	19	8781381	8783739	8782340	8782879	-/+	MLT1F	MaLR	I	4U
NM_006631	11/11	19	9384271	9386396	9384228	9384627	-/-	MLT1B	MaLR	P	4U
NM_198058	9/9	19	9384271	9386396	9384228	9384627	-/-	MLT1B	MaLR	P	4U
NM_152289	6/6	19	9580133	9583012	9581491	9581893	-/-	HERVL40	ERVL	I	4B
NM_152289	6/6	19	9580133	9583012	9580014	9580218	-/+	MLT1B	MaLR	P	4U
NM_152289	6/6	19	9580133	9583012	9580241	9580559	-/+	MLT-int	MaLR	I	4U
NM_152289	6/6	19	9580133	9583012	9580572	9581052	-/+	MER9B	ERVK	I	4U
NM_152289	6/6	19	9580133	9583012	9581052	9581288	-/+	MLT1-int	MaLR	I	4U
NM_017656	4/4	19	9620352	9625557	9624056	9624446	-/-	HERVL40	ERVL	I	4U
NM_017656	4/4	19	9620352	9625557	9620672	9621731	-/+	MER11C	ERVK	I	4U
NM_017656	4/4	19	9620352	9625557	9622106	9622165	-/+	MLT1B	MaLR	I	4U
NM_017656	4/4	19	9620352	9625557	9622212	9622340	-/+	MLT1B	MaLR	I	4U
NM_017656	4/4	19	9620352	9625557	9622754	9623119	-/+	MLT1-int	MaLR	I	4U
NM_017656	4/4	19	9620352	9625557	9623610	9623838	-/+	MLT1-int	MaLR	I	4U
NM_017656	4/4	19	9620352	9625557	9623119	9623610	-/+	MER9	ERVK	I	4U
NM_182513	5/5	19	11117169	11118965	11117180	11117544	-/-	MLT1J	MaLR	I	4U
NM_152602	1/4	19	12007351	12007525	12006839	12007602	-/-	HERV70	ERV1	F	2B
NM_021143	1/4	19	12111994	12112116	12111672	12112272	-/-	HERV70	ERV1	F	2B
NM_145233	1/4	19	12128370	12128529	12127964	12128652	-/-	HERV70	ERV1	F	1
NM_016264	1/8	19	12266506	12266637	12266216	12266875	-/-	HERV70	ERV1	F	2B
NM_145276	1/4	19	12305293	12305502	12304902	12305373	-/-	HERV70	ERV1	P	2B
NM_030824	2/6	19	12336615	12337057	12337048	12337713	-/-	HERV70	ERV1	P	1
NM_030824	2/6	19	12336615	12337057	12336572	12337047	-/+	LTR26E	ERV1	P	1
NM_030824	1/6	19	12337346	12337447	12337048	12337713	-/-	HERV70	ERV1	F	1
NM_203381	1/4	19	12372881	12373034	12372607	12373240	-/-	HERV70	ERV1	F	2B
NM_005815	1/4	19	12412725	12412819	12412451	12413077	-/-	HERV70	ERV1	F	2B
NM_144976	4/4	19	12497184	12499730	12497487	12497874	-/-	MLT1A0	MaLR	I	4U
NM_144976	4/4	19	12497184	12499730	12497878	12498206	-/-	MLT1A0-int	MaLR	I	4U
NM_144976	1/4	19	12523143	12523288	12522752	12523509	-/-	HERV70	ERV1	F	2B
NM_006563	3/3	19	12856238	12856874	12856610	12856655	-/-	LTR7B	ERV1	I	4U
NM_013447	21/21	19	14704204	14708056	14706538	14707047	-/-	LTR9	ERV1	I	4U
NM_013447	21/21	19	14704204	14708056	14705034	14705595	-/+	LTR19B	ERV1	I	4U
NM_152916	20/20	19	14704204	14708056	14706538	14707047	-/-	LTR9	ERV1	I	4U
NM_152916	20/20	19	14704204	14708056	14705034	14705595	-/+	LTR19B	ERV1	I	4U
NM_152917	19/19	19	14704204	14708056	14706538	14707047	-/-	LTR9	ERV1	I	4U
NM_152917	19/19	19	14704204	14708056	14705034	14705595	-/+	LTR19B	ERV1	I	4U
NM_152918	18/18	19	14704204	14708056	14706538	14707047	-/-	LTR9	ERV1	I	4U
NM_152918	18/18	19	14704204	14708056	14705034	14705595	-/+	LTR19B	ERV1	I	4U
NM_152919	21/21	19	14704204	14708056	14706538	14707047	-/-	LTR9	ERV1	I	4U
NM_152919	21/21	19	14704204	14708056	14705034	14705595	-/+	LTR19B	ERV1	I	4U
NM_152920	20/20	19	14704204	14708056	14706538	14707047	-/-	LTR9	ERV1	I	4U
NM_152920	20/20	19	14704204	14708056	14705034	14705595	-/+	LTR19B	ERV1	I	4U
NM_152921	19/19	19	14704204	14708056	14706538	14707047	-/-	LTR9	ERV1	I	4U
NM_152921	19/19	19	14704204	14708056	14705034	14705595	-/+	LTR19B	ERV1	I	4U
NM_021030	1/4	19	19704764	19704921	19704446	19704847	-/-	HERV70	ERV1	P	2B
NM_207463	2/2	19	19713356	19715978	19713323	19713453	-/-	MER4A1	ERV1	P	5
NM_207463	2/2	19	19713356	19715978	19713919	19714021	-/-	MER4A	ERV1	I	5
NM_145297	1/4	19	20636089	20636217	20635688	20636773	-/-	HERV70	ERV1	F	2B
NM_021269	1/4	19	21303851	21304052	21303287	21304223	-/-	HERV70	ERV1	F	2B
NM_173531	1/5	19	21742068	21742163	21741651	21742446	-/-	HERV70	ERV1	F	2B
NM_003423	1/4	19	21810677	21810810	21810306	21811053	-/-	HERV70	ERV1	F	2B
NM_003430	1/4	19	23369966	23370089	23369561	23370508	-/-	MER57A-int	ERV1	F	2B
NM_138330	1/4	19	23661672	23661780	23661268	23662048	-/-	HERV70	ERV1	F	2B
NM_138286	1/3	19	23733388	23733479	23733007	23733765	-/-	HERV70	ERV1	F	1
NM_020917	4/4	19	41519001	41524332	41522080	41522635	-/+	MLT1E	MaLR	I	4U
NM_133466	5/5	19	41574700	41576852	41574692	41575168	-/-	MLT1H1	MaLR	P	4U
NM_024907	6/6	19	44123881	44125231	44123806	44124315	-/-	MER9	ERVK	P	4U
NM_148169	6/6	19	44123881	44125231	44123806	44124315	-/-	MER9	ERVK	P	4U
NM_018035	6/6	19	46629063	46630153	46629020	46629116	-/-	LTR41	ERVL	P	4U
NM_018035	6/6	19	46629063	46630153	46629159	46629415	-/-	LTR41	ERVL	I	4U
NM_006890	5/5	19	46869074	46870527	46869038	46869427	-/-	LTR54B	ERV1	P	5
NM_006890	5/5	19	46869074	46870527	46869433	46869926	-/-	MER57A-int	ERV1	I	5
NM_006890	5/5	19	46869074	46870527	46870015	46871722	-/-	MER57A-int	ERV1	P	5
NM_001816	6/6	19	47776234	47777345	47775788	47776312	-/-	MER57A-int	ERV1	P	5
NM_001816	6/6	19	47776234	47777345	47776480	47776802	-/-	MER57A-int	ERV1	I	5
NM_001816	6/6	19	47776234	47777345	47777090	47777601	-/-	MER57A-int	ERV1	P	5
NM_021016	7/7	19	47917638	47918082	47916781	47918250	-/-	MER57A-int	ERV1	F	5
NM_006905	5/5	19	48063197	48064347	48062748	48063945	-/-	MER65-int	ERV1	P	4U
NM_002783	6/6	19	48120123	48120816	48120417	48121617	-/-	MER65-int	ERV1	P	4B
NM_002785	6/6	19	48203648	48204034	48202792	48204264	-/-	MER57A-int	ERV1	F	5
NM_203287	5/5	19	48203648	48204102	48202792	48204264	-/-	MER57A-int	ERV1	F	5
NM_031246	6/6	19	48260201	48260593	48259348	48260832	-/-	MER57A-int	ERV1	F	5
NM_002781	6/6	19	48363735	48364195	48362879	48364367	-/-	MER57A-int	ERV1	F	5
NM_002780	6/6	19	48388695	48389380	48388986	48390184	-/-	MER65-int	ERV1	P	4B
NM_213633	5/5	19	48388695	48389380	48388986	48390184	-/-	MER65-int	ERV1	P	4B
NM_002784	6/6	19	48449277	48449638	48448426	48449543	-/-	MER57A-int	ERV1	P	4U
NM_001005376	7/7	19	48842087	48842540	48842371	48842683	-/-	MLT1G	MaLR	P	4B
NM_001005376	7/7	19	48842087	48842540	48842274	48842318	-/+	MLT1C	MaLR	I	4U
NM_182573	6/6	19	48992232	48992382	48991872	48992234	-/-	MLT1A0	MaLR	P	5
NM_152354	4/4	19	49581647	49584104	49581592	49581680	-/-	MLT1I	MaLR	P	4U
NM_152354	4/4	19	49581647	49584104	49581749	49581953	-/-	MLT1J2	MaLR	I	4U
NM_152354	4/4	19	49581647	49584104	49582411	49582472	-/+	LTR33A	ERVL	I	4U
NM_014518	1/1	19	49622266	49624790	49622883	49623236	-/-	THE1D	MaLR	I	6U3
NM_207393	4/4	19	51315167	51315454	51314802	51315442	-/-	LTR1D	ERV1	P	4B
NM_000148	2/4	19	53948393	53948632	53948588	53948971	-/-	LTR13A	ERVK	P	1
NM_020904	1/20	19	54063151	54063670	54063490	54063741	-/-	HERVIP10FH	ERV1	P	1
NM_014037	12/12	19	54484705	54485461	54484403	54484757	-/+	THE1A	MaLR	P	4U
NM_001014763	1/5	19	56549215	56549908	56549761	56550201	-/+	MER61F	ERV1	P	2U
NM_033130	12/12	19	56605087	56605622	56605003	56605553	-/-	MER41A	ERV1	P	5
NM_014442	7/7	19	56646074	56646860	56646014	56646377	-/-	THE1D	MaLR	P	5
NM_001245	8/9	19	56714591	56715321	56714714	56715096	-/+	MLT1B	MaLR	I	4U
NM_198845	7/8	19	56714591	56715321	56714714	56715096	-/+	MLT1B	MaLR	I	4U
NM_198846	6/7	19	56714591	56715321	56714714	56715096	-/+	MLT1B	MaLR	I	4U
NM_032679	7/7	19	57066361	57068771	57066699	57067062	-/+	MLT1D	MaLR	I	4U
NM_023074	5/5	19	57084300	57086962	57084373	57084761	-/-	MLT1A0	MaLR	I	4U
NM_023074	5/5	19	57084300	57086962	57085602	57085726	-/+	LTR3A	ERVK	I	4B
NM_023074	5/5	19	57084300	57086962	57085399	57085523	-/+	ERVL-E	ERVL	I	4U
NM_025040	5/5	19	57208389	57212424	57209275	57209392	-/-	MER21C	ERV1	I	4U
NM_025040	5/5	19	57208389	57212424	57209430	57210066	-/-	MER21B	ERV1	I	4U
NM_178523	4/4	19	57309465	57312089	57309416	57309839	-/-	MSTA	MaLR	P	4U
NM_207333	4/4	19	58071237	58077048	58072238	58072823	-/-	MER4A	ERV1	I	4U
NM_207333	4/4	19	58071237	58077048	58072203	58072251	-/+	MER51C	ERV1	I	4U
NM_203307	2/2	19	58122196	58124479	58122820	58122919	-/-	LTR24	ERV1	I	6U3
NM_203307	2/2	19	58122196	58124479	58122944	58123054	-/-	MER67C	ERV1	I	6U3
NM_024924	2/4	19	58181639	58181911	58180799	58183107	-/-	HERVK3	ERVK	F	1
NM_130771	6/6	19	59289746	59290434	59289731	59289803	-/-	LTR30	ERV1	P	4U
NM_130771	6/6	19	59289746	59290434	59289805	59290006	-/-	LTR12B	ERV1	I	4U
NM_133168	4/4	19	59289746	59290434	59289731	59289803	-/-	LTR30	ERV1	P	4U
NM_133168	4/4	19	59289746	59290434	59289805	59290006	-/-	LTR12B	ERV1	I	4U
NM_133169	5/5	19	59289746	59290434	59289731	59289803	-/-	LTR30	ERV1	P	4U
NM_133169	5/5	19	59289746	59290434	59289805	59290006	-/-	LTR12B	ERV1	I	4U
NM_206817	4/4	19	59289746	59291206	59289731	59289803	-/-	LTR30	ERV1	P	4U
NM_206817	4/4	19	59289746	59291206	59289805	59290006	-/-	LTR12B	ERV1	I	4U
NM_206818	5/5	19	59289746	59291230	59289731	59289803	-/-	LTR30	ERV1	P	4U
NM_206818	5/5	19	59289746	59291230	59289805	59290006	-/-	LTR12B	ERV1	I	4U
NM_022103	5/5	19	61643019	61645922	61643138	61643308	-/-	MLT1A	MaLR	I	4U
NM_001012729	6/6	19	62354905	62357662	62357075	62357140	-/-	MER41B	ERV1	I	4U
NM_001024596	5/5	19	62672766	62677601	62674689	62674889	-/+	MLT1F	MaLR	I	4U
NM_153231	6/6	19	62745019	62746423	62745888	62746081	-/-	MLT1B	MaLR	I	5
NM_133460	6/6	19	63125063	63125809	63125066	63125197	-/-	LTR32	ERVL	I	5
NM_133460	6/6	19	63125063	63125809	63125242	63125365	-/-	LTR32	ERVL	I	5
NM_133460	6/6	19	63125063	63125809	63125452	63125806	-/-	PRIMAX-int	ERV1	I	5
NM_198458	3/3	19	63557536	63560827	63558181	63558377	-/+	LTR33A	ERVL	I	6U3
NM_130760	5/5	19	455744	456342	455983	456370	+/+	MER4A1	ERV1	P	4U
NM_130761	5/5	19	455744	456342	455983	456370	+/+	MER4A1	ERV1	P	4U
NM_130762	4/4	19	455744	456342	455983	456370	+/+	MER4A1	ERV1	P	4U
NM_198590	1/8	19	522324	522579	522467	522622	+/-	HERVIP10F	ERV1	P	1
NM_198590	1/8	19	522324	522579	522082	522344	+/+	LTR10B	ERV1	P	1
NM_198591	1/7	19	522324	522579	522467	522622	+/-	HERVIP10F	ERV1	P	2B
NM_198591	1/7	19	522324	522579	522082	522344	+/+	LTR10B	ERV1	P	2U
NM_152362	2/2	19	4602878	4604952	4603853	4604035	+/+	MLT1C	MaLR	I	6U3
NM_152362	2/2	19	4602878	4604952	4604325	4604345	+/+	MLT1C	MaLR	I	6U3
NM_014257	7/7	19	7739723	7740490	7740358	7740481	+/+	MER21C	ERV1	I	4U
NM_014257	7/7	19	7739723	7740490	7740481	7740902	+/+	LTR45B	ERV1	P	4U
NM_214676	8/8	19	7739723	7740490	7740358	7740481	+/+	MER21C	ERV1	I	4U
NM_214676	8/8	19	7739723	7740490	7740481	7740902	+/+	LTR45B	ERV1	P	4U
NM_214677	6/6	19	7739723	7740490	7740358	7740481	+/+	MER21C	ERV1	I	5
NM_214677	6/6	19	7739723	7740490	7740481	7740902	+/+	LTR45B	ERV1	P	5
NM_214678	5/5	19	7739723	7740490	7740358	7740481	+/+	MER21C	ERV1	I	5
NM_214678	5/5	19	7739723	7740490	7740481	7740902	+/+	LTR45B	ERV1	P	5
NM_214679	4/4	19	7739723	7740490	7740358	7740481	+/+	MER21C	ERV1	I	5
NM_214679	4/4	19	7739723	7740490	7740481	7740902	+/+	LTR45B	ERV1	P	5
NM_214675	8/8	19	7740258	7740490	7740358	7740481	+/+	MER21C	ERV1	I	5
NM_214675	8/8	19	7740258	7740490	7740481	7740902	+/+	LTR45B	ERV1	P	5
NM_005624	4/5	19	8028684	8028804	8028527	8028917	+/-	MLT1K	MaLR	F	3
NM_148888	3/4	19	8028684	8028804	8028527	8028917	+/-	MLT1K	MaLR	F	4B
NM_020933	1/7	19	9112072	9112268	9111991	9112101	+/+	MLT2E	ERVL	P	1
NM_020933	7/7	19	9131789	9135082	9134921	9135112	+/+	MLT1J	MaLR	P	4U
NM_003451	2/9	19	9336537	9336624	9335823	9336915	+/-	HERVH	ERV1	F	1
NM_003451	9/9	19	9352823	9353864	9353784	9353984	+/+	MLT1J	MaLR	P	4U
NM_145295	1/4	19	11569326	11569445	11569072	11569772	+/+	HERV70	ERV1	F	2B
NM_145295	4/4	19	11588509	11590974	11590865	11591030	+/-	MER90a	ERV1	P	4U
NM_145295	4/4	19	11588509	11590974	11589889	11590003	+/+	MLT2E	ERVL	I	4U
NM_001013691	1/10	19	11611590	11611711	11611449	11612092	+/+	HERV70	ERV1	F	1
NM_001013691	8/10	19	11652206	11652787	11652185	11652606	+/-	MSTA	MaLR	P	1
NM_152355	1/5	19	11738906	11739011	11738630	11739281	+/+	HERV70	ERV1	F	1
NM_152356	1/4	19	11770399	11770542	11770267	11770857	+/+	HERV70	ERV1	F	1
NM_152356	4/4	19	11780719	11780889	11780811	11781249	+/-	MER90a	ERV1	P	5
NM_152357	1/4	19	11786106	11786265	11785978	11786547	+/+	HERV70	ERV1	F	2B
NM_152357	4/4	19	11803182	11807016	11806415	11806596	+/-	MER90a	ERV1	I	4U
NM_021915	1/5	19	11859669	11859801	11859525	11860182	+/+	HERV70	ERV1	F	2B
NM_021915	5/5	19	11885223	11886130	11885677	11885858	+/-	MER90a	ERV1	I	4U
NM_144566	1/4	19	11896899	11897088	11896818	11897478	+/+	HERV70	ERV1	F	2B
NM_001012753	1/4	19	11936868	11937026	11936750	11937411	+/+	HERV70	ERV1	F	2B
NM_003437	1/4	19	12134918	12135021	12134722	12135371	+/+	HERV70	ERV1	F	2B
NM_004843	14/14	19	14023907	14025026	14024735	14025086	+/+	MLT1J2	MaLR	P	4U
NM_032433	12/12	19	14690039	14692772	14692025	14692249	+/+	MLT1J	MaLR	I	4U
NM_173483	2/14	19	15495503	15495610	15495484	15495589	+/-	LTR16C	ERVL	P	1
NM_032855	1/8	19	16105837	16106045	16105829	16106327	+/-	MER68	ERVL	F	1
NM_001007525	6/21	19	16716231	16716958	16716795	16717168	+/-	THE1B	MaLR	P	2B
NM_001007525	21/21	19	16786838	16789761	16787234	16787604	+/-	MLT1K	MaLR	I	4U
NM_003950	2/3	19	16861383	16864411	16862449	16862617	+/+	MLT1C	MaLR	I	4U
NM_003950	2/3	19	16861383	16864411	16862885	16862897	+/+	MLT1C	MaLR	I	4U
NM_003950	2/3	19	16861383	16864411	16862917	16862947	+/+	MLT1C	MaLR	I	4U
NM_003950	2/3	19	16861383	16864411	16863264	16863277	+/+	MLT1C	MaLR	I	4U
NM_003950	2/3	19	16861383	16864411	16863582	16863879	+/+	MLT1C	MaLR	I	4U
NM_152363	10/10	19	17258502	17259454	17258669	17258957	+/+	MER41A	ERV1	I	5
NM_152363	10/10	19	17258502	17259454	17259262	17259538	+/+	MER41A	ERV1	P	5
NM_033204	1/4	19	19640662	19640775	19640495	19641124	+/+	HERV70	ERV1	F	2B
NM_001004126	1/4	19	19872786	19872900	19872449	19873302	+/+	HERV70	ERV1	F	2B
NM_031218	1/4	19	19872786	19872900	19872449	19873302	+/+	HERV70	ERV1	F	2B
NM_003429	1/4	19	20897933	20898049	20897669	20898444	+/+	HERV70	ERV1	F	2B
NM_025189	1/5	19	20995336	20995449	20995074	20995860	+/+	HERV70	ERV1	F	2B
NM_133473	1/5	19	21116727	21116829	21116449	21117218	+/+	HERV70	ERV1	F	2B
NM_175910	1/2	19	21371774	21371909	21371544	21372314	+/+	HERV70	ERV1	F	1
NM_145326	1/4	19	21371797	21371909	21371544	21372314	+/+	HERV70	ERV1	F	2B
NM_001001415	1/5	19	21480302	21480416	21480078	21480819	+/+	HERV70	ERV1	F	2B
NM_033468	1/5	19	22027188	22027277	22026898	22027684	+/+	HERV70	ERV1	F	2B
NM_001005472	1/4	19	23737655	23737776	23737535	23738128	+/+	HERV70	ERV1	F	1
NM_001005472	4/4	19	23801711	23802757	23801809	23801839	+/-	LTR6A	ERV1	I	6C
NM_004876	1/5	19	24061815	24061979	24061418	24062369	+/+	HERV70	ERV1	F	2B
NM_203282	1/4	19	24061834	24061979	24061418	24062369	+/+	HERV70	ERV1	F	2B
NM_024310	2/2	19	34856570	34858204	34858139	34858261	+/-	MLT1K	MaLR	P	6U3
NM_001001686	4/5	19	40031709	40031876	40031765	40032459	+/-	MER49	ERV1	P	1
NM_003419	1/3	19	42033106	42033257	42033104	42033171	+/-	MER67D	ERV1	P	1
NM_003419	1/3	19	42033106	42033257	42033154	42033405	+/-	MER31B	ERV1	P	1
NM_181786	6/6	19	42544850	42547195	42546778	42547394	+/+	LTR27	ERV1	P	4U
NM_152606	5/5	19	42794253	42796834	42796522	42796884	+/+	MLT1A0	MaLR	P	4U
NM_018028	3/16	19	44534296	44534854	44533992	44534366	+/-	MLT1K	MaLR	P	1
NM_017592	4/4	19	44579936	44583041	44581499	44581731	+/-	MLT2C1	ERVL	I	4U
NM_017592	4/4	19	44579936	44583041	44582035	44582183	+/-	ERVL-C1	ERVL	I	4U
NM_001001563	1/11	19	44662891	44663441	44661941	44662921	+/+	LTR5_Hs	ERVK	P	2U
NM_207646	4/6	19	44865966	44867898	44867849	44868165	+/-	MLT1H1	MaLR	P	4U
NM_207646	5/6	19	44868035	44868132	44867849	44868165	+/-	MLT1H1	MaLR	F	5
NM_004363	10/11	19	46924943	46925420	46924686	46925035	+/+	MER65-int	ERV1	P	5
NM_004363	10/11	19	46924943	46925420	46925261	46925898	+/+	MER65-int	ERV1	P	5
NM_004363	11/11	19	46925450	46925684	46925261	46925898	+/+	MER65-int	ERV1	F	5
NM_002483	6/6	19	46966546	46967953	46967599	46967979	+/+	LTR54B	ERV1	P	5
NM_002483	6/6	19	46966546	46967953	46966325	46967042	+/+	MER65-int	ERV1	P	5
NM_002483	6/6	19	46966546	46967953	46967123	46967596	+/+	MER65-int	ERV1	I	5
NM_033052	7/7	19	47046219	47048235	47048033	47048119	+/+	MLT1I	MaLR	I	5
NM_178121	1/1	19	47573955	47574759	47574099	47574230	+/-	LTR33A	ERVL	I	6U5
NM_031451	1/9	19	48584602	48584721	48584267	48584879	+/+	MER67C	ERV1	F	1
NM_013359	2/6	19	49156178	49156348	49155827	49156991	+/+	MSTB-int	MaLR	F	1
NM_003445	5/5	19	49192084	49194317	49193612	49194432	+/+	LTR25	ERV1	P	4U
NM_198089	5/5	19	49192084	49194317	49193612	49194432	+/+	LTR25	ERV1	P	4U
NM_006505	8/8	19	49856846	49858689	49857074	49857366	+/-	MER77	ERVL	I	4U
NM_006505	8/8	19	49856846	49858689	49857631	49857843	+/-	MER77	ERVL	I	4U
NM_031417	18/18	19	50497471	50500381	50499136	50499445	+/-	MLT1K	MaLR	I	4U
NM_001002915	1/5	19	51342878	51343008	51342342	51342911	+/+	LTR71B	ERV1	P	1
NM_001002915	5/5	19	51356166	51356385	51356298	51356417	+/+	ERVL-E	ERVL	P	4U
NM_018485	2/2	19	52535881	52537112	52536958	52537003	+/-	MLT1K	MaLR	I	6U3
NM_000511	2/3	19	53898023	53899499	53899159	53899208	+/-	MLT1L	MaLR	I	6U3
NM_000511	3/3	19	53899511	53901019	53899520	53900018	+/-	MLT1L	MaLR	I	5
NM_001648	5/5	19	56055039	56055832	56055757	56056371	+/-	MER77	ERVL	P	4U
NM_001002231	5/5	19	56073471	56075634	56074226	56074401	+/-	MER77	ERVL	I	4U
NM_001002231	5/5	19	56073471	56075634	56074551	56074993	+/-	MER77	ERVL	I	4U
NM_001002231	5/5	19	56073471	56075634	56075146	56075638	+/-	LTR53	ERVL	P	4U
NM_001002232	5/5	19	56073471	56075634	56074226	56074401	+/-	MER77	ERVL	I	5
NM_001002232	5/5	19	56073471	56075634	56074551	56074993	+/-	MER77	ERVL	I	5
NM_001002232	5/5	19	56073471	56075634	56075146	56075638	+/-	LTR53	ERVL	P	5
NM_005551	5/5	19	56073471	56075634	56074226	56074401	+/-	MER77	ERVL	I	4U
NM_005551	5/5	19	56073471	56075634	56074551	56074993	+/-	MER77	ERVL	I	4U
NM_005551	5/5	19	56073471	56075634	56075146	56075638	+/-	LTR53	ERVL	P	4U
NM_173635	1/6	19	56452775	56452966	56452758	56452805	+/+	MER77	ERVL	P	1
NM_173635	1/6	19	56452775	56452966	56452807	56453231	+/+	MER77	ERVL	P	1
NM_002030	1/2	19	56990222	56990396	56989810	56990327	+/+	LTR54	ERV1	P	1
NM_002030	2/2	19	57018803	57021146	57019930	57020460	+/-	MER21A	ERV1	I	6U3
NM_002030	2/2	19	57018803	57021146	57020465	57020702	+/-	MER21A	ERV1	I	6U3
NM_003438	3/3	19	57794202	57795214	57794271	57794386	+/+	MER67C	ERV1	I	5
NM_003438	3/3	19	57794202	57795214	57794855	57795279	+/+	MER67C	ERV1	P	5
NM_003438	3/3	19	57794202	57795214	57794386	57794855	+/+	LTR24	ERV1	I	5
NM_207394	1/2	19	58202576	58202802	58202316	58202737	+/+	LTR43	ERV1	P	1
NM_207394	2/2	19	58204411	58208245	58204366	58206210	+/+	LTR43-int	ERV1	P	6B
NM_207394	2/2	19	58204411	58208245	58206292	58206489	+/+	LTR60-int	ERV1	I	6U3
NM_207394	2/2	19	58204411	58208245	58206563	58206963	+/+	LTR60-int	ERV1	I	6U3
NM_207394	2/2	19	58204411	58208245	58207734	58207946	+/+	LTR60-int	ERV1	I	6U3
NM_152473	2/2	19	58209654	58211645	58210072	58210631	+/+	LTR60-int	ERV1	I	6B
NM_152473	2/2	19	58209654	58211645	58210749	58210882	+/+	LTR60-int	ERV1	I	6U3
NM_152473	2/2	19	58209654	58211645	58210885	58210952	+/+	LTR60	ERV1	I	6U3
NM_152473	2/2	19	58209654	58211645	58211161	58211363	+/+	LTR43	ERV1	I	6U3
NM_173856	1/1	19	58453440	58454628	58453365	58453719	+/+	LTR13	ERVK	P	6C
NM_138372	7/8	19	58621082	58622001	58621031	58621083	+/+	LTR13A	ERVK	P	5
NM_033206	4/6	19	59746557	59748387	59748009	59748319	+/+	LTR7B	ERV1	I	4U
NM_033206	4/6	19	59746557	59748387	59748345	59748494	+/+	LTR7B	ERV1	P	4U
NM_033206	5/6	19	59748417	59748422	59748345	59748494	+/+	LTR7B	ERV1	F	5
NM_033206	6/6	19	59748463	59748834	59748345	59748494	+/+	LTR7B	ERV1	P	5
NM_033206	6/6	19	59748463	59748834	59748491	59748547	+/+	LTR7B	ERV1	I	5
NM_006669	1/16	19	59820440	59820615	59819684	59820815	+/+	MER4E-int	ERV1	F	1
NM_004829	8/8	19	60118993	60119197	60119194	60119392	+/+	MER51D	ERV1	P	5
NM_194319	6/7	19	61577866	61577938	61577412	61577935	+/-	MER77	ERVL	P	1
NM_194319	6/7	19	61577866	61577938	61577912	61578422	+/-	MER68	ERVL	P	1
NM_021216	3/3	19	61824447	61827354	61826811	61827159	+/-	MLT1A0	MaLR	I	6U3
NM_001023563	1/1	19	62456614	62465477	62464895	62464960	+/-	MER21B	ERV1	I	6U3
NM_001023563	1/1	19	62456614	62465477	62464904	62465396	+/-	MER68	ERVL	I	6U3
NM_138781	2/4	19	63509265	63509394	63508848	63509279	+/+	LTR3	ERVK	P	1
NM_138781	2/4	19	63509265	63509394	63509295	63513434	+/+	HERVK3	ERVK	P	1
NM_138781	3/4	19	63515343	63515640	63514426	63516456	+/+	HERVK3	ERVK	F	2B
NM_138781	4/4	19	63517925	63518823	63517828	63518017	+/+	HERVK3	ERVK	P	4B
NM_138781	4/4	19	63517925	63518823	63518017	63518445	+/+	LTR3B	ERVK	I	4U
NM_173548	4/4	19	63619989	63621502	63621290	63621403	+/+	MLT1L	MaLR	I	4U
NM_144628	10/10	20	364125	364614	363834	364705	-/-	MER21A	ERV1	F	5
NM_080725	2/2	20	575269	577561	576008	576491	-/+	MLT1H	MaLR	I	4U
NM_080725	2/2	20	575269	577561	576493	577018	-/+	MLT1J	MaLR	I	4U
NM_016143	1/9	20	1395364	1396417	1396318	1396804	-/+	LTR10B	ERV1	P	2U
NM_018839	1/8	20	1395364	1396417	1396318	1396804	-/+	LTR10B	ERV1	P	2U
NM_182483	1/8	20	1395364	1396417	1396318	1396804	-/+	LTR10B	ERV1	P	1
NM_006065	6/6	20	1491567	1494143	1492189	1492600	-/-	MSTA	MaLR	I	5
NM_024325	6/6	20	2410466	2413302	2411009	2411328	-/-	LTR16A	ERVL	I	4U
NM_203327	1/17	20	4938827	4938939	4938759	4939175	-/-	MLT2B2	ERVL	F	1
NM_014162	5/5	20	18717307	18717481	18717386	18717632	-/-	MLT1H	MaLR	P	5
NM_014162	3/5	20	18720385	18720777	18720591	18720674	-/+	MLT1H2	MaLR	I	6C
NM_014162	3/5	20	18720385	18720777	18720726	18720864	-/+	MLT1H	MaLR	P	6U5
NM_014162	1/5	20	18722811	18722933	18722597	18723095	-/+	MLT2F	ERVL	F	1
NM_015655	5/5	20	25602851	25605673	25602804	25603216	-/-	MLT1A1	MaLR	P	4U
NM_015655	5/5	20	25602851	25605673	25603312	25603392	-/-	LTR16B	ERVL	I	4U
NM_182584	5/5	20	30684322	30685733	30684275	30684628	-/-	THE1C	MaLR	P	5
NM_178476	1/2	20	42527218	42527398	42527065	42527392	-/-	LTR16A1	ERVL	P	2B
NM_080869	3/3	20	43185480	43185998	43185433	43185690	-/-	MLT1A0	MaLR	P	4U
NM_020398	4/4	20	43602680	43604207	43603481	43603687	-/+	LTR16C	ERVL	I	4U
NM_181502	3/3	20	43602680	43604207	43603481	43603687	-/+	LTR16C	ERVL	I	4U
NM_173643	4/4	20	44476275	44477010	44476223	44476567	-/-	MLT1A0	MaLR	P	5
NM_173643	4/4	20	44476275	44477010	44476830	44477058	-/-	LTR50	ERVL	P	5
NM_033550	2/2	20	44746411	44749277	44746361	44746723	-/-	THE1C	MaLR	P	4U
NM_001011554	1/14	20	44746441	44746514	44746361	44746723	-/-	THE1C	MaLR	F	1
NM_030776	8/8	20	55612309	55613231	55611990	55612317	-/-	MLT1A0	MaLR	P	4U
NM_030776	8/8	20	55612309	55613231	55612632	55612688	-/-	MLT1A0	MaLR	I	4U
NM_152757	3/3	20	60552198	60554510	60552234	60552622	-/-	MSTB	MaLR	I	6U3
NM_005975	8/8	20	61630221	61631520	61630517	61630658	-/-	LTR49-int	ERV1	I	4U
NM_005975	8/8	20	61630221	61631520	61630695	61630755	-/-	LTR49-int	ERV1	I	4U
NM_005975	8/8	20	61630221	61631520	61630795	61630869	-/-	LTR49-int	ERV1	I	4U
NM_005975	8/8	20	61630221	61631520	61630946	61631127	-/-	LTR49-int	ERV1	I	4U
NM_025224	1/5	20	61907132	61907300	61907288	61907529	-/+	MLT1C	MaLR	P	1
NM_207469	2/2	20	187717	189735	188173	188627	+/-	LTR16B	ERVL	I	4U
NM_006943	1/1	20	254238	258865	258570	258911	+/+	LTR16A	ERVL	P	6U3
NM_001009612	2/2	20	1135512	1136916	1136226	1136694	+/+	MLT1K	MaLR	I	4U
NM_152504	3/3	20	5791669	5792556	5792164	5792600	+/+	LTR16A1	ERVL	P	4U
NM_022096	11/11	20	9984149	9985405	9985186	9985346	+/-	MLT2C1	ERVL	I	4U
NM_198798	10/10	20	9984149	9985405	9985186	9985346	+/-	MLT2C1	ERVL	I	4U
NM_001004344	2/2	20	18309422	18310125	18309685	18309791	+/+	MLT2F	ERVL	I	6C
NM_001004344	2/2	20	18309422	18310125	18309815	18309931	+/+	LTR16A	ERVL	I	6C
NM_006466	9/9	20	18412124	18413284	18412975	18413330	+/+	MLT1A0	MaLR	P	4U
NM_002862	20/20	20	25225005	25226648	25225492	25225852	+/+	MER57A-int	ERV1	I	4U
NM_182583	1/6	20	25983290	25983721	25983415	25983800	+/+	MLT1A1	MaLR	P	1
NM_182583	2/6	20	25997552	25997840	25997319	25997805	+/+	MER90a	ERV1	P	2B
NM_080628	7/7	20	34954678	34956046	34955603	34955934	+/+	LTR33A	ERVL	I	5
NM_001001690	4/4	20	35743887	35745050	35744397	35744768	+/-	LTR16C	ERVL	I	5
NM_016276	12/12	20	41646905	41647686	41647105	41647584	+/-	MLT1J	MaLR	I	4U
NM_170693	13/13	20	41646905	41647686	41647105	41647584	+/-	MLT1J	MaLR	I	4U
NM_172113	1/16	20	45040280	45040682	45040082	45040334	+/-	MLT1K	MaLR	P	2U
NM_002591	10/10	20	55573811	55574922	55574595	55574666	+/+	LTR39-int	ERV1	I	4U
NM_001004305	2/2	20	58332336	58332992	58332401	58332755	+/-	MLT1C	MaLR	I	5
NM_001001691	1/3	20	60240410	60242434	60242199	60242457	+/+	MLT1J	MaLR	P	6U3
NM_001001691	1/3	20	60240410	60242434	60242430	60242599	+/+	MLT1J	MaLR	P	6U3
NM_058184	5/5	21	25680009	25680522	25680325	25680382	-/+	MLT1J2	MaLR	I	5
NM_013329	16/16	21	33035690	33035804	33035450	33036081	-/-	MER39B	ERV1	F	4C
NM_019596	3/3	21	33084855	33088666	33084769	33084922	-/-	MER41B	ERV1	P	6U3
NM_000219	4/4	21	34740858	34743852	34741965	34742368	-/-	MLT1C	MaLR	I	6U3
NM_000219	4/4	21	34740858	34743852	34742792	34743232	-/-	MLT1J	MaLR	I	6U3
NM_000219	2/4	21	34805268	34805483	34805481	34805595	-/+	MSTD	MaLR	P	1
NM_001007258	2/14	21	36357673	36357734	36357592	36357992	-/+	LTR19A-int	ERV1	F	1
NM_001007262	2/13	21	36357673	36357734	36357592	36357992	-/+	LTR19A-int	ERV1	F	1
NM_017438	2/14	21	36357673	36357734	36357592	36357992	-/+	LTR19A-int	ERV1	F	1
NM_001007258	1/14	21	36358381	36358576	36358378	36358835	-/+	MER49	ERV1	F	1
NM_001007262	1/13	21	36358381	36358576	36358378	36358835	-/+	MER49	ERV1	F	1
NM_017438	1/14	21	36358381	36358576	36358378	36358835	-/+	MER49	ERV1	F	1
NM_012130	1/2	21	36760534	36760595	36760453	36760830	-/-	THE1C	MaLR	F	1
NM_005867	2/3	21	38414270	38414372	38414178	38414542	-/-	MLT2C1	ERVL	F	3
NM_005867	1/3	21	38415091	38415324	38415010	38415150	-/-	LTR16A	ERVL	P	2C
NM_005867	1/3	21	38415091	38415324	38415150	38415575	-/-	LTR9	ERV1	P	2B
NM_001001789	1/1	21	39043036	39046601	39043780	39044204	-/-	LTR56	ERV1	I	6U3
NM_001001789	1/1	21	39043036	39046601	39045643	39045743	-/-	MLT1B	MaLR	I	6U3
NM_001001789	1/1	21	39043036	39046601	39044820	39044977	-/+	MSTA	MaLR	I	6U3
NM_001001789	1/1	21	39043036	39046601	39045267	39045485	-/+	MSTA	MaLR	I	6U3
NM_153754	3/3	21	39890946	39891786	39890892	39891259	-/-	THE1C	MaLR	P	4U
NM_153754	3/3	21	39890946	39891786	39891268	39891863	-/+	MLT1E2	MaLR	P	4B
NM_182832	1/2	21	41477775	41479036	41476510	41480397	-/-	MER66B-int	ERV1	F	6B
NM_152506	6/6	21	42004748	42006229	42004898	42005401	-/-	MLT1C	MaLR	I	4U
NM_152506	2/6	21	42008348	42008512	42008343	42008477	-/+	MLT1K	MaLR	P	1
NM_152507	2/2	21	42395312	42397214	42395936	42396443	-/-	LTR40a	ERVL	I	4U
NM_032401	1/11	21	42683104	42683596	42683442	42683623	-/+	MLT1C	MaLR	P	1
NM_144991	12/12	21	44742202	44744247	44742173	44742606	-/-	MER4C	ERV1	P	4U
NM_058188	2/4	21	45181881	45182025	45182003	45182390	-/-	MSTD	MaLR	P	2U
NM_145179	1/3	21	45548830	45549600	45549172	45549545	-/+	MLT1A1	MaLR	I	2U
NM_058180	1/8	21	46566980	46568213	46567747	46567894	-/-	MER4E	ERV1	I	2U
NM_199071	1/9	21	46566980	46568213	46567747	46567894	-/-	MER4E	ERV1	I	2U
NM_153773	4/4	21	13345987	13346202	13346153	13346667	+/+	LTR10A	ERV1	P	4U
NM_138726	4/5	21	14582595	14585939	14582973	14583463	+/-	MLT2B2	ERVL	I	4U
NM_207471	2/6	21	24732437	24732618	24732264	24732585	+/+	LTR16B	ERVL	P	1
NM_207471	6/6	21	24782297	24784492	24782261	24782539	+/-	MLT1J	MaLR	P	6U5
NM_145033	1/2	21	28833510	28834077	28833587	28834044	+/+	MLT1C	MaLR	I	6B
NM_178817	2/5	21	32587174	32587314	32587098	32587617	+/+	MLT1D	MaLR	F	1
NM_206898	2/5	21	32587174	32587314	32587098	32587617	+/+	MLT1D	MaLR	F	1
NM_001006116	4/4	21	33091118	33093160	33091902	33092192	+/-	MLT1K	MaLR	I	4U
NM_001006116	4/4	21	33091118	33093160	33092447	33092501	+/+	MLT1B	MaLR	I	4U
NM_207472	2/2	21	34256236	34258130	34256642	34257092	+/+	MER65D	ERV1	I	6B
NM_148675	3/3	21	37514408	37515906	37513829	37514417	+/+	MER51A	ERV1	P	6U5
NM_032589	1/4	21	38415436	38415565	38415150	38415575	+/-	LTR9	ERV1	F	1
NM_203428	1/3	21	38415436	38415565	38415150	38415575	+/-	LTR9	ERV1	F	1
NM_203429	1/3	21	38415436	38415565	38415150	38415575	+/-	LTR9	ERV1	F	1
NM_033170	1/3	21	39951123	39951263	39950949	39951471	+/+	MLT2B3	ERVL	F	1
NM_006057	1/3	21	39951123	39951396	39950949	39951471	+/+	MLT2B3	ERVL	F	1
NM_033171	1/4	21	39951123	39951396	39950949	39951471	+/+	MLT2B3	ERVL	F	1
NM_033172	1/3	21	39951123	39951396	39950949	39951471	+/+	MLT2B3	ERVL	F	1
NM_033173	1/2	21	39951123	39951396	39950949	39951471	+/+	MLT2B3	ERVL	F	1
NM_033171	2/4	21	39951581	39951690	39951504	39951599	+/+	MLT2C2	ERVL	P	1
NM_033172	2/3	21	39951581	39951690	39951504	39951599	+/+	MLT2C2	ERVL	P	1
NM_198078	1/2	21	42315446	42315608	42315578	42316016	+/+	MLT1C	MaLR	P	1
NM_001004416	1/23	21	42356136	42356392	42356028	42356452	+/-	MLT1C	MaLR	F	1
NM_173568	1/22	21	42356136	42356392	42356028	42356452	+/-	MLT1C	MaLR	F	1
NM_207629	1/15	21	42509255	42509367	42509092	42509450	+/+	THE1B	MaLR	F	2B
NM_032920	2/2	21	43981262	43983169	43981408	43981519	+/-	MER68	ERVL	I	6B
NM_032920	2/2	21	43981262	43983169	43982370	43982691	+/+	MLT1B	MaLR	I	6U3
NM_032920	2/2	21	43981262	43983169	43982756	43983231	+/+	LTR14	ERVK	P	6U3
NM_058175	28/28	21	46373244	46374147	46373144	46373277	+/-	MER67B	ERV1	P	4B
NM_058175	28/28	21	46373244	46374147	46374060	46374234	+/-	MLT1D	MaLR	P	4U
NM_058174	28/28	21	46373537	46374147	46374060	46374234	+/-	MLT1D	MaLR	P	4U
NM_001006114	3/3	21	46535675	46536539	46536173	46536915	+/-	LTR8A	ERV1	P	4U
NM_001024733	1/1	22	17492346	17495367	17492279	17492969	-/-	PABL_B	ERV1	P	6U3
NM_024627	3/3	22	18208222	18214563	18208164	18208309	-/-	MLT1I	MaLR	P	6U3
NM_024627	3/3	22	18208222	18214563	18208648	18208995	-/+	MLT1B	MaLR	I	6U3
NM_024627	3/3	22	18208222	18214563	18209130	18209402	-/+	MLT1I	MaLR	I	6U3
NM_145747	1/18	22	18300059	18300256	18297852	18300940	-/+	HERVK11	ERVK	F	1
NM_080764	3/4	22	21172935	21173053	21172759	21173095	-/+	MLT1A	MaLR	F	1
NM_001008496	1/21	22	23494842	23495237	23494595	23495046	-/+	LTR38C	ERV1	P	1
NM_001008697	3/16	22	25231638	25231715	25231553	25232003	-/-	MLT2A1	ERVL	F	1
NM_203375	1/2	22	34355501	34355682	34355425	34355893	-/-	MLT2B1	ERVL	F	2B
NM_014349	4/4	22	34860876	34862606	34860816	34861179	-/-	LTR57	ERVL	P	4U
NM_030644	5/5	22	34860876	34862606	34860816	34861179	-/-	LTR57	ERVL	P	4U
NM_145639	4/4	22	34860876	34862606	34860816	34861179	-/-	LTR57	ERVL	P	4U
NM_145640	3/3	22	34860876	34862606	34860816	34861179	-/-	LTR57	ERVL	P	4U
NM_145641	5/5	22	34860876	34862606	34860816	34861179	-/-	LTR57	ERVL	P	6U3
NM_145642	4/4	22	34860876	34862606	34860816	34861179	-/-	LTR57	ERVL	P	6U3
NM_145641	1/5	22	34885139	34886725	34885839	34886204	-/+	MER50-int	ERV1	I	1
NM_145641	1/5	22	34885139	34886725	34886284	34886417	-/+	MER50-int	ERV1	I	1
NM_145642	1/4	22	34885139	34886725	34885839	34886204	-/+	MER50-int	ERV1	I	1
NM_145642	1/4	22	34885139	34886725	34886284	34886417	-/+	MER50-int	ERV1	I	1
NM_030643	6/6	22	34909675	34912458	34909589	34909976	-/-	LTR57	ERVL	P	4U
NM_030643	6/6	22	34909675	34912458	34910540	34911615	-/-	MER11C	ERVK	I	4U
NM_145660	5/5	22	34909675	34912458	34909589	34909976	-/-	LTR57	ERVL	P	4U
NM_145660	5/5	22	34909675	34912458	34910540	34911615	-/-	MER11C	ERVK	I	4U
NM_030882	5/5	22	34946754	34948826	34946673	34947067	-/-	LTR57	ERVL	P	4U
NM_145637	6/6	22	34946754	34948826	34946673	34947067	-/-	LTR57	ERVL	P	4U
NM_002872	7/7	22	35945811	35946579	35945384	35945884	-/+	MLT1K	MaLR	P	5
NM_002405	8/8	22	36189602	36190567	36189567	36189652	-/-	MLT1L	MaLR	P	4U
NM_002405	8/8	22	36189602	36190567	36189674	36189860	-/-	MLT1J	MaLR	I	4U
NM_138797	8/8	22	36551362	36552524	36551317	36551778	-/-	MLT1D	MaLR	P	4U
NM_138814	9/9	22	42600459	42601666	42600998	42601145	-/-	LTR33	ERVL	I	4U
NM_018280	3/3	22	44766857	44767868	44766805	44767252	-/-	MLT1D	MaLR	P	5
NM_001001693	5/6	22	46338723	46339220	46338802	46339230	-/+	MLT1D	MaLR	P	5
NM_001001693	3/6	22	46343429	46343510	46343399	46343499	-/+	MLT1K	MaLR	P	3
NM_001001693	1/6	22	46345595	46347837	46347604	46348073	-/-	MLT2B1	ERVL	P	2U
NM_001001693	1/6	22	46345595	46347837	46346784	46347008	-/+	MLT1J	MaLR	I	2U
NM_198851	5/5	22	48334150	48334778	48334483	48334710	-/+	MER87	ERV1	I	5
NM_198851	3/5	22	48336703	48338119	48337937	48338006	-/+	LTR16A	ERVL	I	4C
NM_080647	9/9	22	18128465	18129409	18128446	18128677	+/-	LTR12C	ERV1	P	4C
NM_005992	9/10	22	18144989	18145109	18144984	18145336	+/+	MLT1H1	MaLR	F	4B
NM_201565	4/4	22	19870564	19870998	19870640	19870855	+/+	MLT1C	MaLR	I	5
NM_004914	11/11	22	21828240	21831085	21830932	21831132	+/+	LTR33	ERVL	P	4U
NM_016327	10/10	22	23246232	23247106	23246753	23247143	+/+	MLT2C1	ERVL	P	4U
NM_030641	4/4	22	34381871	34383457	34382508	34382850	+/-	LTR48	ERV1	I	5
NM_030641	4/4	22	34381871	34383457	34382872	34383289	+/+	MER4A1	ERV1	I	5
NM_030641	4/4	22	34381871	34383457	34383292	34383681	+/+	MER4A1-int	ERV1	P	5
NM_003661	6/6	22	34985696	34988077	34987758	34988152	+/+	LTR57	ERVL	P	4U
NM_145343	7/7	22	34985696	34988077	34987758	34988152	+/+	LTR57	ERVL	P	4U
NM_145344	7/7	22	34987383	34988077	34987758	34988152	+/+	LTR57	ERVL	P	5
NM_001006666	3/3	22	37764587	37764927	37764845	37765005	+/-	MSTD	MaLR	P	4U
NM_145298	7/7	22	37773081	37774414	37774211	37774508	+/+	MER65C	ERV1	P	4U
NM_033318	3/3	22	40803622	40804787	40804180	40804844	+/+	MER21A	ERV1	P	5
NM_025225	9/9	22	42666934	42668349	42668276	42669282	+/-	LTR13	ERVK	P	4U
NM_001012986	4/4	22	43288455	43288866	43288847	43289185	+/-	MLT1H	MaLR	P	4U
NM_006487	15/15	22	44274487	44275128	44272712	44278099	+/-	HERVL	ERVL	F	4B
NM_001001930	3/10	22	44893168	44893252	44893088	44893246	+/-	MLT1A0	MaLR	P	1
NM_005036	3/9	22	44893168	44893252	44893088	44893246	+/-	MLT1A0	MaLR	P	1
NM_032644	1/6	22	44893181	44893252	44893088	44893246	+/-	MLT1A0	MaLR	P	1
NM_032644	6/6	22	44936227	44938876	44937399	44937773	+/-	MSTA	MaLR	I	4U
NM_016426	13/13	22	45049497	45050112	45049582	45049841	+/+	MER4A	ERV1	I	5
NM_016426	13/13	22	45049497	45050112	45049829	45050141	+/+	MER4A	ERV1	P	5
NM_001008568	1/11	22	45051840	45052262	45051568	45051875	+/-	MER4B	ERV1	P	2U
NM_001008569	1/10	22	45051840	45052262	45051568	45051875	+/-	MER4B	ERV1	P	2U
NM_001008570	1/10	22	45051840	45052262	45051568	45051875	+/-	MER4B	ERV1	P	2U
NM_001008571	1/10	22	45051840	45052262	45051568	45051875	+/-	MER4B	ERV1	P	2U
NM_018006	1/11	22	45051840	45052262	45051568	45051875	+/-	MER4B	ERV1	P	2U
NM_001010902	4/4	22	46859509	46859613	46859459	46859528	+/+	MLT1L	MaLR	P	5
NM_207478	2/2	22	48267160	48270982	48269669	48270009	+/+	MLT1C	MaLR	I	6U3
NM_207478	2/2	22	48267160	48270982	48270118	48270273	+/+	MLT1C	MaLR	I	6U3
NM_024866	2/2	22	49211139	49215008	49214633	49215039	+/+	MER31B	ERV1	P	4U
NM_203302	3/3	22	49527226	49528078	49527779	49528226	+/-	MER72-int	ERV1	P	6U3
NM_203477	4/4	22	49527226	49528078	49527779	49528226	+/-	MER72-int	ERV1	P	6U3
NM_178129	2/2	X	1625294	1629302	1626072	1626383	-/-	MLT1C	MaLR	I	6U3
NM_178129	2/2	X	1625294	1629302	1626415	1626678	-/-	MLT1C	MaLR	I	6U3
NM_009589	7/7	X	2825015	2826175	2825138	2825537	-/+	MSTA	MaLR	I	4U
NM_012080	4/4	X	6826696	6828249	6826665	6826861	-/-	LTR37A	ERV1	P	4U
NM_004650	7/8	X	7677410	7678594	7677610	7677971	-/+	THE1B	MaLR	I	4U
NM_019857	19/19	X	16365780	16367555	16365889	16365961	-/-	LTR35	ERV1	I	5
NM_019857	19/19	X	16365780	16367555	16365953	16366356	-/-	LTR35	ERV1	I	5
NM_175859	19/19	X	16365780	16367555	16365889	16365961	-/-	LTR35	ERV1	I	5
NM_175859	19/19	X	16365780	16367555	16365953	16366356	-/-	LTR35	ERV1	I	5
NM_152787	2/12	X	30676844	30676937	30676860	30677232	-/-	MLT1H-int	MaLR	P	1
NM_198312	2/11	X	30676844	30676937	30676860	30677232	-/-	MLT1H-int	MaLR	P	1
NM_024689	3/3	X	44777820	44779748	44777369	44777859	-/+	MLT1G1	MaLR	P	4U
NM_024689	3/3	X	44777820	44779748	44778479	44778881	-/+	MLT2C1	ERVL	I	4U
NM_006962	4/7	X	47604177	47604271	47603981	47604306	-/+	MSTB	MaLR	F	2B
NM_031407	41/81	X	53486880	53487048	53486927	53486979	-/+	LTR43-int	ERV1	I	3
NM_138362	4/4	X	55052555	55053329	55052498	55053170	-/-	LTR30	ERV1	P	4U
NM_033053	5/5	X	71874883	71875419	71874827	71874920	-/-	MLT1I	MaLR	P	4U
NM_001012755	2/2	X	103150043	103156116	103151595	103152418	-/-	MER21B	ERV1	I	6U3
NM_173522	3/3	X	119152217	119153977	119153348	119153703	-/+	THE1D	MaLR	I	5
NM_007131	1/7	X	134201212	134203477	134200153	134201629	-/+	HERVL	ERVL	P	1
NM_007131	1/7	X	134201212	134203477	134202626	134202676	-/+	HERVL	ERVL	I	1
NM_001017436	1/5	X	134662016	134662255	134661956	134662181	-/-	LTR41	ERVL	P	1
NM_152582	1/5	X	134662016	134662255	134661956	134662181	-/-	LTR41	ERVL	P	1
NM_001007551	1/5	X	134679275	134679514	134679215	134679440	-/-	LTR41	ERVL	P	1
NM_001017438	1/5	X	134696525	134696764	134696465	134696690	-/-	LTR41	ERVL	P	1
NM_001011544	1/5	X	148502309	148502361	148502114	148503093	-/+	MER21A	ERV1	F	1
NM_203311	4/5	X	151547884	151548057	151548034	151548314	-/-	MLT2C2	ERVL	P	2U
NM_004909	1/2	X	151547899	151548315	151548034	151548314	-/-	MLT2C2	ERVL	I	2B
NM_203311	3/5	X	151548511	151548626	151548429	151548638	-/-	MLT1B	MaLR	F	1
NM_001025306	3/4	X	151567127	151567278	151567262	151567542	-/-	MLT2C2	ERVL	P	2U
NM_001025306	2/4	X	151567649	151567846	151567658	151567856	-/-	MLT1B	MaLR	P	1
NM_014235	4/4	X	153275761	153277692	153275861	153276039	-/+	MLT1K	MaLR	I	4U
NM_000132	26/26	X	153627772	153629731	153627775	153627964	-/-	LTR37B	ERV1	I	4U
NM_019863	5/5	X	153627773	153629731	153627775	153627964	-/-	LTR37B	ERV1	I	4U
NM_001289	6/6	X	154069205	154071057	154069849	154069955	-/+	LTR65	ERV1	I	4U
NM_000351	10/10	X	7127664	7132416	7131745	7132219	+/+	MER31A	ERV1	I	4U
NM_001830	13/13	X	10011269	10013256	10012776	10013131	+/-	MLT1J	MaLR	I	4U
NM_016610	3/3	X	12696819	12700079	12699997	12700427	+/-	MLT1F2	MaLR	P	4U
NM_138636	2/2	X	12696819	12700943	12699997	12700427	+/-	MLT1F2	MaLR	I	4U
NM_138636	2/2	X	12696819	12700943	12700553	12700608	+/-	MLT1F2	MaLR	I	4U
NM_003159	19/21	X	18423783	18423867	18423531	18423929	+/+	MLT1J	MaLR	F	3
NM_000444	16/22	X	21990677	21990732	21990696	21990797	+/-	MER9B	ERVK	P	3
NM_173695	11/11	X	35922334	35922844	35922261	35922477	+/+	MLT2B3	ERVL	P	4C
NM_173695	11/11	X	35922334	35922844	35922504	35922847	+/+	MLT2B3	ERVL	P	4B
NM_007137	7/7	X	47534835	47537860	47535143	47535499	+/-	MLT1A0	MaLR	I	4U
NM_007137	7/7	X	47534835	47537860	47533559	47534845	+/+	MLT1H-int	MaLR	P	4C
NM_007137	7/7	X	47534835	47537860	47536791	47537151	+/+	MLT1H	MaLR	I	4U
NM_007137	7/7	X	47534835	47537860	47537645	47537786	+/+	MLT1H	MaLR	I	4U
NM_007137	7/7	X	47534835	47537860	47537151	47537645	+/+	MLT1F2	MaLR	I	4U
NM_018977	7/7	X	70172124	70174070	70173025	70173076	+/-	LTR39-int	ERV1	I	4U
NM_207422	2/2	X	71162707	71164620	71163424	71163848	+/-	MSTB2	MaLR	I	4U
NM_033053	5/5	X	71851117	71851651	71851616	71851709	+/+	MLT1I	MaLR	P	4U
NM_019117	11/11	X	86727619	86731195	86729657	86730078	+/+	MSTC	MaLR	I	4U
NM_173698	4/4	X	92770460	92773406	92773120	92773468	+/+	MLT1I	MaLR	P	6U3
NM_006729	27/27	X	96660396	96666137	96662900	96663320	+/-	MLT1D	MaLR	I	4U
NM_006729	27/27	X	96660396	96666137	96663322	96664402	+/-	MLT1D-int	MaLR	I	4U
NM_006729	27/27	X	96660396	96666137	96664702	96665114	+/-	MLT1D-int	MaLR	I	4U
NM_006729	27/27	X	96660396	96666137	96665114	96665571	+/-	MLT1D	MaLR	I	4U
NM_001939	7/24	X	100302801	100303070	100302929	100303082	+/+	MLT1G	MaLR	P	3
NM_152583	7/13	X	100559276	100560498	100559021	100559364	+/+	LTR16A	ERVL	P	4B
NM_152583	7/13	X	100559276	100560498	100559364	100562374	+/+	HERV16	ERVL	P	4U
NM_152583	8/13	X	100566068	100566487	100566141	100566566	+/+	MSTB2	MaLR	P	5
NM_152583	12/13	X	100592775	100593144	100592792	100593772	+/+	ERVL-E	ERVL	P	5
NM_152583	13/13	X	100594215	100594591	100594155	100594628	+/+	LTR33	ERVL	F	5
NM_006649	2/15	X	128766877	128766953	128766923	128766989	+/+	MER41C	ERV1	P	3
NM_001017417	1/5	X	134572704	134572943	134572778	134573002	+/+	LTR41	ERVL	P	1
NM_001017436	1/5	X	134591733	134591972	134591807	134592032	+/+	LTR41	ERVL	P	1
NM_152582	1/5	X	134591733	134591972	134591807	134592032	+/+	LTR41	ERVL	P	1
NM_001017435	1/5	X	134609007	134609246	134609081	134609306	+/+	LTR41	ERVL	P	1
NM_018666	1/20	X	134701304	134701471	134701327	134701475	+/-	LTR41	ERVL	P	1
NM_001004355	2/4	X	135728922	135730455	135728927	135730435	+/+	LTR12C	ERV1	I	4B
NM_001004355	3/4	X	135732925	135733058	135732976	135733147	+/-	LTR41	ERVL	P	5
NM_153479	3/4	X	151579338	151579496	151579091	151579361	+/+	MLT2C2	ERVL	P	2U
NM_153478	4/5	X	151579345	151579496	151579091	151579361	+/+	MLT2C2	ERVL	P	3
NM_203311	3/5	X	151597990	151598105	151597978	151598187	+/+	MLT1B	MaLR	F	1
NM_004909	1/2	X	151598301	151598717	151598302	151598582	+/+	MLT2C2	ERVL	I	2B
NM_203311	4/5	X	151598559	151598732	151598302	151598582	+/+	MLT2C2	ERVL	P	2U
NM_023934	5/5	X	153846573	153848894	153848656	153849024	+/+	HERVL40	ERVL	P	4U
NM_024332	8/12	X	153891293	153891368	153891098	153891626	+/-	MLT1J	MaLR	F	3
NM_005840	2/2	X	154567131	154575821	154572236	154572374	+/-	LTR16D	ERVL	I	6U3
NM_178129	2/2	Y	1625294	1629302	1626415	1626678	-/-	MLT1C	MaLR	I	6U3
NM_178129	2/2	Y	1625294	1629302	1626072	1626383	-/-	MLT1C	MaLR	I	6U3
NM_005840	2/2	Y	57444558	57453248	57449663	57449801	+/-	LTR16D	ERVL	I	6U3
(1) RefSeq gene accession number.
(2) The position of exon on a gene/ total number of exons.
(3) Genome coordinates for human exons.
(4) Start and end positions of LRTS on the same chromosome as exons.
(5) Orientation of gene and LRTS assigned as gene strand/ LRTS strand. +, sense strand; -, antisense strand
(6) Name and (7) class of LRTS.
(8) The extent of overlap between an exon and LRTS F, LRTS completely covers an exon; P, LRTS partially overlaps with an exon; I, LRTS is located within an exon.
(9) The gene region overlapping with LRTS 1, 5'UTR exon; 2, first CDS exon (2U, 5'UTR; 2C, coding region; 2B, both 5'UTR and coding region of first CDS exon);
3, internal coding exon; 4, last CDS exon (4U, 3'UTR; 4C, coding region; 4B, both 3'UTR and coding region of last CDS exon); 5, 3'UTR exon; 6, single coding exon
(6U5, 5'UTR; 6U3, 3'UTR; 6C, coding region; 6B, both UTR and coding region of single coding exon).
